# Supplementary material for: 1,1′-[(2-Bromo­phen­yl)­methyl­ene]­dipyrrolidin-2-one
Source: Acta Crystallogr Sect E Struct Rep Online. 2012 Feb 17;68(Pt 3):o768. doi: 10.1107/S1600536812006277 (PMC3295531; doi:10.1107/S1600536812006277)
Supplement: Supplementary file 1 [file e-68-0o768-sup1.cif]

##############################################################################
#                                                                            #
# This CIF contains the data in a paper accepted for publication in          #
# Acta Crystallographica Section E. It conforms to the requirements of       #
# Notes for Authors for Acta Crystallographica Section E, and has been       #
# peer reviewed under the auspices of the IUCr Commission on Journals.       #
#                                                                            #
# Full details of the Crystallographic Information File format               #
# are given in the paper "The Crystallographic Information File (CIF):       #
# a New Standard Archive File for Crystallography" by S. R. Hall, F. H.      #
# Allen and I. D. Brown [Acta Cryst. (1991), A47, 655-685].                  #
#                                                                            #
# The current version of the core CIF dictionary is obtainable from          #
# ftp://ftp.iucr.org/pub/cif_core.dic.                                       #
#                                                                            #
# Software is freely available for graphical display of the structure(s)     #
# in this CIF. For information consult the CIF software page                 #
# http://www.iucr.org/resources/cif/software.                                #
#                                                                            #
# This file may be used for bona fide research purposes within the           #
# scientific community so long as proper attribution is given to the journal # 
# article from which it was obtained.                                        #
#                                                                            #
##############################################################################
data_global
_audit_creation_method     SHELXL-97
_journal_date_recd_electronic     2012-02-12
_journal_date_accepted     2012-02-13
_journal_name_full     'Acta Crystallographica, Section E'
_journal_year     2012
_journal_volume     68
_journal_issue      3
_journal_page_first     o768
_journal_page_last     o768
_journal_paper_category     QO
_journal_paper_doi     10.1107/S1600536812006277
_journal_coeditor_code     XU5471
_publ_contact_author_name     'Hong-Qi Li'
_publ_contact_author_address
;
Key Laboratory of Science and Technology of Eco-Textiles,
Ministry of Education, College of Chemistry,
Chemical Engineering and Biotechnology, Donghua University,
Shanghai 201620,
People's Republic of China
;
_publ_contact_author_email     'hongqili@dhu.edu.cn'
_publ_contact_author_fax     ' '
_publ_contact_author_phone     ' '
_publ_section_title
;
1,1'-[(2-Bromophenyl)methylene]dipyrrolidin-2-one
;
loop_
    _publ_author_name
    _publ_author_address
    'Hong-Qi Li'
;
Key Laboratory of Science and Technology of Eco-Textiles,
Ministry of Education,
College of Chemistry, Chemical Engineering and Biotechnology,
Donghua University, Shanghai 201620,
People's Republic of China
;
    'G. Ramachandran'
;
Chemistry Division, School of Advanced Sciences,
VIT University, Vellore 632 014
India
;
    'Venkatesan Satheesh'
;
Chemistry Division, School of Advanced Sciences,
VIT University, Vellore 632 014
India
;
    'K. Sathiyanarayanan'
;
Chemistry Division, School of Advanced Sciences,
VIT University, Vellore 632 014
India
;
    'R. S. Rathore'
;
Bioinformatics Infrastructure Facility,
Department of Biotechnology,
School of Life Sciences,
University of Hyderabad,
Hyderabad 500 046
India
;
data_I
_chemical_name_systematic
;
1,1'-[(2-Bromophenyl)methylene]dipyrrolidin-2-one
;
_chemical_name_common     ?
_chemical_formula_moiety     'C15 H17 Br N2 O2'
_chemical_formula_sum     'C15 H17 Br N2 O2'
_chemical_formula_iupac     'C15 H17 Br N2 O2'
_chemical_formula_weight     337.22
_chemical_melting_point     354.0(10)
_symmetry_cell_setting     monoclinic
_symmetry_space_group_name_H-M     'P 21/n'
_symmetry_space_group_name_Hall     '-P 2yn'
loop_
    _symmetry_equiv_pos_as_xyz
    'x, y, z'
    '-x+1/2, y+1/2, -z+1/2'
    '-x, -y, -z'
    'x+1/2, -y+1/2, z+1/2'
_cell_length_a     7.9734(3)
_cell_length_b     11.0788(4)
_cell_length_c     15.9456(6)
_cell_angle_alpha     90.00
_cell_angle_beta     91.8590(10)
_cell_angle_gamma     90.00
_cell_volume     1407.82(9)
_cell_formula_units_Z     4
_cell_measurement_reflns_used     840
_cell_measurement_theta_min     2.14
_cell_measurement_theta_max     24.0
_cell_measurement_temperature     123(2)
_exptl_crystal_description     block
_exptl_crystal_colour     colorless
_exptl_crystal_size_max     0.20
_exptl_crystal_size_mid     0.18
_exptl_crystal_size_min     0.18
_exptl_crystal_density_diffrn     1.591
_exptl_crystal_density_meas     ?
_exptl_crystal_density_method     'not measured'
_exptl_crystal_F_000     688
_exptl_absorpt_coefficient_mu     2.923
_exptl_absorpt_correction_type     multi-scan
_exptl_absorpt_process_details     '(SADABS; Bruker, 2004)'
_exptl_absorpt_correction_T_min     0.5925
_exptl_absorpt_correction_T_max     0.6212
_exptl_special_details
;
;
_diffrn_ambient_temperature     123(2)
_diffrn_radiation_type     MoK\a
_diffrn_radiation_wavelength     0.71073
_diffrn_radiation_source     'fine-focus sealed tube'
_diffrn_radiation_monochromator     graphite
_diffrn_measurement_device_type     'Bruker APEXII CCD area-detector'
_diffrn_measurement_method     '\f and \w scans'
_diffrn_detector_area_resol_mean     ?
_diffrn_reflns_number     15532
_diffrn_reflns_av_R_equivalents     0.0272
_diffrn_reflns_av_sigmaI/netI     0.0285
_diffrn_reflns_theta_min     2.24
_diffrn_reflns_theta_max     30.55
_diffrn_reflns_theta_full     25.00
_diffrn_measured_fraction_theta_max     0.993
_diffrn_measured_fraction_theta_full     0.997
_diffrn_reflns_limit_h_min     -11
_diffrn_reflns_limit_h_max     11
_diffrn_reflns_limit_k_min     -14
_diffrn_reflns_limit_k_max     15
_diffrn_reflns_limit_l_min     -22
_diffrn_reflns_limit_l_max     22
_diffrn_standards_number     .
_diffrn_standards_interval_count     .
_diffrn_standards_interval_time     .
_diffrn_standards_decay_%     .
_refine_special_details
;
Refinement of <i>F</i>^2^ against ALL reflections. The weighted <i>R</i>-factor
<i>wR</i> and goodness of fit <i>S</i> are based on <i>F</i>^2^, conventional
<i>R</i>-factors <i>R</i> are based on <i>F</i>, with <i>F</i> set to zero for
negative <i>F</i>^2^. The threshold expression of <i>F</i>^2^ >
\s(<i>F</i>^2^) is used only for calculating <i>R</i>-factors(gt) <i>etc</i>.
and is not relevant to the choice of reflections for refinement.
<i>R</i>-factors based on <i>F</i>^2^ are statistically about twice as large
as those based on <i>F</i>, and <i>R</i>- factors based on ALL data will be
even larger.
;
_reflns_number_total     4296
_reflns_number_gt     3661
_reflns_threshold_expression     I>2\s(I)
_refine_ls_structure_factor_coef     Fsqd
_refine_ls_matrix_type     full
_refine_ls_R_factor_all     0.0337
_refine_ls_R_factor_gt     0.0250
_refine_ls_wR_factor_gt     0.0549
_refine_ls_wR_factor_ref     0.0574
_refine_ls_goodness_of_fit_ref     1.010
_refine_ls_restrained_S_all     1.010
_refine_ls_number_reflns     4296
_refine_ls_number_parameters     181
_refine_ls_number_restraints     0
_refine_ls_hydrogen_treatment     constr
_refine_ls_weighting_scheme     calc
_refine_ls_weighting_details
         'calc w=1/[\s^2^(Fo^2^)+(0.0228P)^2^+0.7592P] where P=(Fo^2^+2Fc^2^)/3'
_atom_sites_solution_hydrogens     geom
_atom_sites_solution_primary     direct
_atom_sites_solution_secondary     difmap
_refine_ls_shift/su_max     0.002
_refine_ls_shift/su_mean     0.000
_refine_diff_density_max     0.428
_refine_diff_density_min     -0.384
_refine_ls_extinction_method     none
_refine_ls_extinction_coef     ?
loop_
    _atom_type_symbol
    _atom_type_description
    _atom_type_scat_dispersion_real
    _atom_type_scat_dispersion_imag
    _atom_type_scat_source
    'C' 'C' 0.0033 0.0016
                         'International Tables Vol C Tables 4.2.6.8 and 6.1.1.4'
    'H' 'H' 0.0000 0.0000
                         'International Tables Vol C Tables 4.2.6.8 and 6.1.1.4'
    'N' 'N' 0.0061 0.0033
                         'International Tables Vol C Tables 4.2.6.8 and 6.1.1.4'
    'O' 'O' 0.0106 0.0060
                         'International Tables Vol C Tables 4.2.6.8 and 6.1.1.4'
    'Br' 'Br' -0.2901 2.4595
                         'International Tables Vol C Tables 4.2.6.8 and 6.1.1.4'
_computing_data_collection     'APEX2 (Bruker, 2004)'
_computing_cell_refinement     'SAINT-Plus (Bruker, 2004)'
_computing_data_reduction     'SAINT-Plus (Bruker, 2004)'
_computing_structure_solution     'SHELXS97 (Sheldrick, 2008)'
_computing_structure_refinement     'SHELXL97 (Sheldrick, 2008)'
_computing_molecular_graphics     'ORTEP-3 (Farrugia, 1997)'
_computing_publication_material
                            'SHELXL97 (Sheldrick, 2008) and PLATON (Spek, 2009)'
loop_
    _atom_site_type_symbol
    _atom_site_label
    _atom_site_fract_x
    _atom_site_fract_y
    _atom_site_fract_z
    _atom_site_U_iso_or_equiv
    _atom_site_adp_type
    _atom_site_calc_flag
    _atom_site_refinement_flags
    _atom_site_occupancy
    _atom_site_symmetry_multiplicity
    _atom_site_disorder_assembly
    _atom_site_disorder_group
    C C1 0.86332(17) 0.68852(12) 0.18659(8) 0.0138(3) Uani d . 1 1 . .
    H H1 0.9215 0.6106 0.1871 0.017 Uiso calc R 1 1 . .
    C C2 0.75434(19) 0.81209(13) 0.05820(9) 0.0182(3) Uani d . 1 1 . .
    H H2A 0.8600 0.8379 0.0356 0.022 Uiso calc R 1 1 . .
    H H2B 0.7103 0.8762 0.0925 0.022 Uiso calc R 1 1 . .
    C C3 0.62857(19) 0.77622(15) -0.01195(9) 0.0218(3) Uani d . 1 1 . .
    H H3A 0.5146 0.7938 0.0037 0.026 Uiso calc R 1 1 . .
    H H3B 0.6515 0.8186 -0.0636 0.026 Uiso calc R 1 1 . .
    C C4 0.6548(2) 0.64047(14) -0.02201(9) 0.0223(3) Uani d . 1 1 . .
    H H4A 0.5493 0.6001 -0.0355 0.027 Uiso calc R 1 1 . .
    H H4B 0.7329 0.6238 -0.0659 0.027 Uiso calc R 1 1 . .
    C C5 0.72546(18) 0.60005(14) 0.06225(9) 0.0178(3) Uani d . 1 1 . .
    C C6 0.58936(18) 0.75537(13) 0.25328(9) 0.0180(3) Uani d . 1 1 . .
    H H6A 0.5089 0.7226 0.2124 0.022 Uiso calc R 1 1 . .
    H H6B 0.6087 0.8398 0.2406 0.022 Uiso calc R 1 1 . .
    C C7 0.5283(2) 0.73979(15) 0.34296(10) 0.0231(3) Uani d . 1 1 . .
    H H7A 0.5544 0.8108 0.3765 0.028 Uiso calc R 1 1 . .
    H H7B 0.4080 0.7264 0.3425 0.028 Uiso calc R 1 1 . .
    C C8 0.62238(18) 0.62932(14) 0.37781(9) 0.0191(3) Uani d . 1 1 . .
    H H8A 0.6604 0.6428 0.4355 0.023 Uiso calc R 1 1 . .
    H H8B 0.5511 0.5584 0.3756 0.023 Uiso calc R 1 1 . .
    C C9 0.76951(17) 0.61425(12) 0.32157(8) 0.0151(3) Uani d . 1 1 . .
    C C10 0.99547(17) 0.78631(13) 0.19871(8) 0.0139(2) Uani d . 1 1 . .
    C C11 0.98318(18) 0.87298(13) 0.26151(9) 0.0169(3) Uani d . 1 1 . .
    H H11 0.8926 0.8708 0.2968 0.020 Uiso calc R 1 1 . .
    C C12 1.10341(19) 0.96235(14) 0.27229(9) 0.0201(3) Uani d . 1 1 . .
    H H12 1.0935 1.0188 0.3150 0.024 Uiso calc R 1 1 . .
    C C13 1.23820(19) 0.96825(14) 0.21989(10) 0.0220(3) Uani d . 1 1 . .
    H H13 1.3175 1.0293 0.2267 0.026 Uiso calc R 1 1 . .
    C C14 1.25446(18) 0.88301(14) 0.15741(10) 0.0200(3) Uani d . 1 1 . .
    H H14 1.3442 0.8867 0.1217 0.024 Uiso calc R 1 1 . .
    C C15 1.13587(18) 0.79196(13) 0.14840(9) 0.0161(3) Uani d . 1 1 . .
    N N1 0.77437(15) 0.69982(10) 0.10618(7) 0.0147(2) Uani d . 1 1 . .
    N N2 0.74562(15) 0.68714(10) 0.25438(7) 0.0146(2) Uani d . 1 1 . .
    O O1 0.73991(15) 0.49624(10) 0.08795(7) 0.0253(2) Uani d . 1 1 . .
    O O2 0.89131(13) 0.54791(10) 0.33318(7) 0.0210(2) Uani d . 1 1 . .
    Br Br1 1.171997(18) 0.670483(13) 0.066302(9) 0.01925(5) Uani d . 1 1 . .
loop_
    _atom_site_aniso_label
    _atom_site_aniso_U_11
    _atom_site_aniso_U_22
    _atom_site_aniso_U_33
    _atom_site_aniso_U_12
    _atom_site_aniso_U_13
    _atom_site_aniso_U_23
    C1 0.0145(6) 0.0132(6) 0.0136(6) 0.0009(5) 0.0010(5) 0.0000(5)
    C2 0.0219(7) 0.0148(7) 0.0178(6) 0.0008(5) -0.0014(5) 0.0013(5)
    C3 0.0200(7) 0.0269(8) 0.0184(7) 0.0013(6) -0.0022(5) 0.0011(6)
    C4 0.0262(8) 0.0241(8) 0.0166(7) -0.0066(6) 0.0000(6) -0.0032(6)
    C5 0.0182(6) 0.0188(7) 0.0166(6) -0.0046(5) 0.0040(5) -0.0032(5)
    C6 0.0148(6) 0.0160(7) 0.0233(7) 0.0036(5) 0.0030(5) 0.0013(5)
    C7 0.0227(7) 0.0219(8) 0.0252(8) 0.0032(6) 0.0089(6) -0.0016(6)
    C8 0.0208(7) 0.0197(7) 0.0171(6) -0.0026(6) 0.0044(5) -0.0004(5)
    C9 0.0175(6) 0.0125(6) 0.0154(6) -0.0029(5) 0.0006(5) -0.0011(5)
    C10 0.0146(6) 0.0133(6) 0.0136(6) 0.0007(5) -0.0014(5) 0.0015(5)
    C11 0.0179(7) 0.0174(7) 0.0155(6) 0.0002(5) 0.0000(5) 0.0000(5)
    C12 0.0238(7) 0.0169(7) 0.0191(7) -0.0015(6) -0.0049(5) -0.0020(5)
    C13 0.0181(7) 0.0195(7) 0.0279(8) -0.0034(6) -0.0049(6) 0.0025(6)
    C14 0.0135(6) 0.0227(8) 0.0238(7) 0.0003(6) 0.0011(5) 0.0049(6)
    C15 0.0157(6) 0.0167(6) 0.0160(6) 0.0033(5) 0.0000(5) 0.0013(5)
    N1 0.0178(6) 0.0123(5) 0.0140(5) -0.0013(4) -0.0008(4) -0.0006(4)
    N2 0.0142(5) 0.0140(6) 0.0158(5) 0.0018(4) 0.0029(4) 0.0015(4)
    O1 0.0359(6) 0.0154(5) 0.0246(6) -0.0066(5) 0.0020(5) -0.0017(4)
    O2 0.0206(5) 0.0194(5) 0.0229(5) 0.0047(4) 0.0015(4) 0.0052(4)
    Br1 0.02074(8) 0.01928(8) 0.01803(7) 0.00452(6) 0.00520(5) -0.00019(6)
_geom_special_details
;
All e.s.d.'s (except the e.s.d. in the dihedral angle between two l.s. planes)
are estimated using the full covariance matrix. The cell e.s.d.'s are taken
into account individually in the estimation of e.s.d.'s in distances, angles
and torsion angles; correlations between e.s.d.'s in cell parameters are only
used when they are defined by crystal symmetry. An approximate (isotropic)
treatment of cell e.s.d.'s is used for estimating e.s.d.'s involving l.s.
planes.
;
loop_
    _geom_bond_atom_site_label_1
    _geom_bond_atom_site_label_2
    _geom_bond_site_symmetry_2
    _geom_bond_distance
    _geom_bond_publ_flag
    C1 N1 . 1.4504(17) ?
    C1 N2 . 1.4545(17) ?
    C1 C10 . 1.5192(19) ?
    C1 H1 . 0.9800 ?
    C2 N1 . 1.4664(18) ?
    C2 C3 . 1.530(2) ?
    C2 H2A . 0.9700 ?
    C2 H2B . 0.9700 ?
    C3 C4 . 1.528(2) ?
    C3 H3A . 0.9700 ?
    C3 H3B . 0.9700 ?
    C4 C5 . 1.508(2) ?
    C4 H4A . 0.9700 ?
    C4 H4B . 0.9700 ?
    C5 O1 . 1.2251(19) ?
    C5 N1 . 1.3589(18) ?
    C6 N2 . 1.4569(18) ?
    C6 C7 . 1.535(2) ?
    C6 H6A . 0.9700 ?
    C6 H6B . 0.9700 ?
    C7 C8 . 1.531(2) ?
    C7 H7A . 0.9700 ?
    C7 H7B . 0.9700 ?
    C8 C9 . 1.5088(19) ?
    C8 H8A . 0.9700 ?
    C8 H8B . 0.9700 ?
    C9 O2 . 1.2272(17) ?
    C9 N2 . 1.3501(18) ?
    C10 C11 . 1.393(2) ?
    C10 C15 . 1.3997(19) ?
    C11 C12 . 1.385(2) ?
    C11 H11 . 0.9300 ?
    C12 C13 . 1.384(2) ?
    C12 H12 . 0.9300 ?
    C13 C14 . 1.382(2) ?
    C13 H13 . 0.9300 ?
    C14 C15 . 1.387(2) ?
    C14 H14 . 0.9300 ?
    C15 Br1 . 1.9059(14) ?
loop_
    _geom_angle_atom_site_label_1
    _geom_angle_atom_site_label_2
    _geom_angle_atom_site_label_3
    _geom_angle_site_symmetry_1
    _geom_angle_site_symmetry_3
    _geom_angle
    _geom_angle_publ_flag
    N1 C1 N2 . . 110.43(11) ?
    N1 C1 C10 . . 111.61(11) ?
    N2 C1 C10 . . 111.99(11) ?
    N1 C1 H1 . . 107.5 ?
    N2 C1 H1 . . 107.5 ?
    C10 C1 H1 . . 107.5 ?
    N1 C2 C3 . . 102.63(11) ?
    N1 C2 H2A . . 111.2 ?
    C3 C2 H2A . . 111.2 ?
    N1 C2 H2B . . 111.2 ?
    C3 C2 H2B . . 111.2 ?
    H2A C2 H2B . . 109.2 ?
    C4 C3 C2 . . 104.12(12) ?
    C4 C3 H3A . . 110.9 ?
    C2 C3 H3A . . 110.9 ?
    C4 C3 H3B . . 110.9 ?
    C2 C3 H3B . . 110.9 ?
    H3A C3 H3B . . 109.0 ?
    C5 C4 C3 . . 104.31(12) ?
    C5 C4 H4A . . 110.9 ?
    C3 C4 H4A . . 110.9 ?
    C5 C4 H4B . . 110.9 ?
    C3 C4 H4B . . 110.9 ?
    H4A C4 H4B . . 108.9 ?
    O1 C5 N1 . . 124.68(14) ?
    O1 C5 C4 . . 127.23(13) ?
    N1 C5 C4 . . 108.08(12) ?
    N2 C6 C7 . . 103.15(12) ?
    N2 C6 H6A . . 111.1 ?
    C7 C6 H6A . . 111.1 ?
    N2 C6 H6B . . 111.1 ?
    C7 C6 H6B . . 111.1 ?
    H6A C6 H6B . . 109.1 ?
    C8 C7 C6 . . 105.16(11) ?
    C8 C7 H7A . . 110.7 ?
    C6 C7 H7A . . 110.7 ?
    C8 C7 H7B . . 110.7 ?
    C6 C7 H7B . . 110.7 ?
    H7A C7 H7B . . 108.8 ?
    C9 C8 C7 . . 104.72(12) ?
    C9 C8 H8A . . 110.8 ?
    C7 C8 H8A . . 110.8 ?
    C9 C8 H8B . . 110.8 ?
    C7 C8 H8B . . 110.8 ?
    H8A C8 H8B . . 108.9 ?
    O2 C9 N2 . . 124.65(13) ?
    O2 C9 C8 . . 127.11(13) ?
    N2 C9 C8 . . 108.25(12) ?
    C11 C10 C15 . . 117.22(13) ?
    C11 C10 C1 . . 121.22(12) ?
    C15 C10 C1 . . 121.55(12) ?
    C12 C11 C10 . . 121.16(13) ?
    C12 C11 H11 . . 119.4 ?
    C10 C11 H11 . . 119.4 ?
    C13 C12 C11 . . 120.45(14) ?
    C13 C12 H12 . . 119.8 ?
    C11 C12 H12 . . 119.8 ?
    C14 C13 C12 . . 119.72(14) ?
    C14 C13 H13 . . 120.1 ?
    C12 C13 H13 . . 120.1 ?
    C13 C14 C15 . . 119.48(14) ?
    C13 C14 H14 . . 120.3 ?
    C15 C14 H14 . . 120.3 ?
    C14 C15 C10 . . 121.90(13) ?
    C14 C15 Br1 . . 117.84(11) ?
    C10 C15 Br1 . . 120.24(11) ?
    C5 N1 C1 . . 120.62(12) ?
    C5 N1 C2 . . 113.36(12) ?
    C1 N1 C2 . . 125.19(11) ?
    C9 N2 C1 . . 121.21(11) ?
    C9 N2 C6 . . 114.74(11) ?
    C1 N2 C6 . . 123.90(11) ?
loop_
    _geom_torsion_atom_site_label_1
    _geom_torsion_atom_site_label_2
    _geom_torsion_atom_site_label_3
    _geom_torsion_atom_site_label_4
    _geom_torsion_site_symmetry_1
    _geom_torsion_site_symmetry_2
    _geom_torsion_site_symmetry_3
    _geom_torsion_site_symmetry_4
    _geom_torsion
    _geom_torsion_publ_flag
    N1 C2 C3 C4 . . . . -26.53(15) ?
    C2 C3 C4 C5 . . . . 25.03(15) ?
    C3 C4 C5 O1 . . . . 166.88(15) ?
    C3 C4 C5 N1 . . . . -14.00(16) ?
    N2 C6 C7 C8 . . . . -19.18(15) ?
    C6 C7 C8 C9 . . . . 18.77(16) ?
    C7 C8 C9 O2 . . . . 168.80(14) ?
    C7 C8 C9 N2 . . . . -11.29(16) ?
    N1 C1 C10 C11 . . . . 115.42(14) ?
    N2 C1 C10 C11 . . . . -8.97(18) ?
    N1 C1 C10 C15 . . . . -65.71(16) ?
    N2 C1 C10 C15 . . . . 169.89(12) ?
    C15 C10 C11 C12 . . . . 1.3(2) ?
    C1 C10 C11 C12 . . . . -179.76(13) ?
    C10 C11 C12 C13 . . . . 0.8(2) ?
    C11 C12 C13 C14 . . . . -1.2(2) ?
    C12 C13 C14 C15 . . . . -0.5(2) ?
    C13 C14 C15 C10 . . . . 2.7(2) ?
    C13 C14 C15 Br1 . . . . -175.86(11) ?
    C11 C10 C15 C14 . . . . -3.0(2) ?
    C1 C10 C15 C14 . . . . 178.04(13) ?
    C11 C10 C15 Br1 . . . . 175.43(10) ?
    C1 C10 C15 Br1 . . . . -3.48(18) ?
    O1 C5 N1 C1 . . . . 5.5(2) ?
    C4 C5 N1 C1 . . . . -173.64(12) ?
    O1 C5 N1 C2 . . . . 175.60(14) ?
    C4 C5 N1 C2 . . . . -3.55(16) ?
    N2 C1 N1 C5 . . . . -91.10(15) ?
    C10 C1 N1 C5 . . . . 143.64(12) ?
    N2 C1 N1 C2 . . . . 100.04(15) ?
    C10 C1 N1 C2 . . . . -25.22(18) ?
    C3 C2 N1 C5 . . . . 19.40(16) ?
    C3 C2 N1 C1 . . . . -171.04(12) ?
    O2 C9 N2 C1 . . . . 2.8(2) ?
    C8 C9 N2 C1 . . . . -177.13(12) ?
    O2 C9 N2 C6 . . . . 178.53(13) ?
    C8 C9 N2 C6 . . . . -1.39(16) ?
    N1 C1 N2 C9 . . . . 141.19(13) ?
    C10 C1 N2 C9 . . . . -93.76(15) ?
    N1 C1 N2 C6 . . . . -34.15(17) ?
    C10 C1 N2 C6 . . . . 90.89(15) ?
    C7 C6 N2 C9 . . . . 13.31(16) ?
    C7 C6 N2 C1 . . . . -171.07(12) ?
loop_
    _geom_hbond_atom_site_label_D
    _geom_hbond_atom_site_label_H
    _geom_hbond_atom_site_label_A
    _geom_hbond_site_symmetry_A
    _geom_hbond_distance_DH
    _geom_hbond_distance_HA
    _geom_hbond_distance_DA
    _geom_hbond_angle_DHA
    _geom_hbond_publ_flag
    C2 H2B O2 2_655 0.97 2.40 3.363(2) 174 y
    C6 H6B O2 2_655 0.97 2.59 3.528(2) 163 y
    C11 H11 O1 2_655 0.93 2.56 3.328(2) 140 y
    C13 H13 O2 2_755 0.93 2.55 3.223(2) 130 y
    C8 H8B Cg 2_645 0.97 2.75 3.6405(19) 152 y
_iucr_refine_instructions_details
;
TITL bs_br1_0m in P2(1)/n
CELL  0.71073   7.9734  11.0788  15.9456   90.000   91.859   90.000
ZERR     4.00   0.0003   0.0004   0.0006    0.000    0.001    0.000
LATT   1
SYMM  1/2 - X, 1/2 + Y, 1/2 - Z
SFAC  C    H    N    O    BR
UNIT  60   68   8    8    4
MERG   2
FMAP   2
PLAN    2
SIZE     0.18   0.18   0.20
ACTA    50.00
BOND   $H
CONF
L.S.  15
TEMP   150.00
WGHT    0.022800    0.759200
FVAR       0.22626
C1    1    0.863323    0.688518    0.186585    11.00000    0.01452    0.01321 =
         0.01361   -0.00004    0.00103    0.00094
AFIX  13
H1    2    0.921490    0.610584    0.187098    11.00000   -1.20000
AFIX   0
C2    1    0.754345    0.812095    0.058195    11.00000    0.02185    0.01476 =
         0.01778    0.00130   -0.00137    0.00081
AFIX  23
H2A   2    0.860039    0.837904    0.035647    11.00000   -1.20000
H2B   2    0.710301    0.876250    0.092540    11.00000   -1.20000
AFIX   0
C3    1    0.628571    0.776223   -0.011947    11.00000    0.02001    0.02689 =
         0.01844    0.00107   -0.00218    0.00130
AFIX  23
H3A   2    0.514582    0.793817    0.003686    11.00000   -1.20000
H3B   2    0.651505    0.818603   -0.063557    11.00000   -1.20000
AFIX   0
C4    1    0.654759    0.640469   -0.022012    11.00000    0.02620    0.02411 =
         0.01664   -0.00318   -0.00001   -0.00657
AFIX  23
H4A   2    0.549334    0.600115   -0.035483    11.00000   -1.20000
H4B   2    0.732863    0.623786   -0.065939    11.00000   -1.20000
AFIX   0
C5    1    0.725457    0.600051    0.062255    11.00000    0.01822    0.01880 =
         0.01655   -0.00324    0.00398   -0.00461
C6    1    0.589355    0.755372    0.253282    11.00000    0.01479    0.01600 =
         0.02335    0.00135    0.00296    0.00355
AFIX  23
H6A   2    0.508890    0.722586    0.212424    11.00000   -1.20000
H6B   2    0.608740    0.839751    0.240569    11.00000   -1.20000
AFIX   0
C7    1    0.528267    0.739788    0.342958    11.00000    0.02266    0.02193 =
         0.02520   -0.00161    0.00888    0.00317
AFIX  23
H7A   2    0.554428    0.810758    0.376521    11.00000   -1.20000
H7B   2    0.408008    0.726444    0.342510    11.00000   -1.20000
AFIX   0
C8    1    0.622383    0.629317    0.377810    11.00000    0.02077    0.01967 =
         0.01708   -0.00039    0.00438   -0.00260
AFIX  23
H8A   2    0.660393    0.642814    0.435451    11.00000   -1.20000
H8B   2    0.551094    0.558366    0.375642    11.00000   -1.20000
AFIX   0
C9    1    0.769506    0.614254    0.321571    11.00000    0.01751    0.01253 =
         0.01540   -0.00108    0.00063   -0.00289
C10   1    0.995465    0.786307    0.198711    11.00000    0.01464    0.01335 =
         0.01361    0.00151   -0.00142    0.00068
C11   1    0.983179    0.872985    0.261511    11.00000    0.01786    0.01743 =
         0.01545   -0.00002   -0.00001    0.00018
AFIX  43
H11   2    0.892648    0.870798    0.296815    11.00000   -1.20000
AFIX   0
C12   1    1.103409    0.962350    0.272294    11.00000    0.02375    0.01692 =
         0.01915   -0.00197   -0.00492   -0.00145
AFIX  43
H12   2    1.093510    1.018775    0.315032    11.00000   -1.20000
AFIX   0
C13   1    1.238200    0.968251    0.219893    11.00000    0.01811    0.01954 =
         0.02792    0.00247   -0.00487   -0.00342
AFIX  43
H13   2    1.317493    1.029326    0.226704    11.00000   -1.20000
AFIX   0
C14   1    1.254457    0.883007    0.157410    11.00000    0.01348    0.02273 =
         0.02384    0.00486    0.00106    0.00029
AFIX  43
H14   2    1.344218    0.886667    0.121682    11.00000   -1.20000
AFIX   0
C15   1    1.135870    0.791959    0.148401    11.00000    0.01569    0.01665 =
         0.01604    0.00130   -0.00003    0.00326
N1    3    0.774366    0.699817    0.106178    11.00000    0.01780    0.01234 =
         0.01396   -0.00055   -0.00078   -0.00126
N2    3    0.745616    0.687140    0.254384    11.00000    0.01420    0.01401 =
         0.01577    0.00152    0.00287    0.00178
O1    4    0.739910    0.496239    0.087948    11.00000    0.03585    0.01538 =
         0.02462   -0.00171    0.00202   -0.00661
O2    4    0.891309    0.547910    0.333184    11.00000    0.02064    0.01941 =
         0.02286    0.00518    0.00148    0.00471
BR1   5    1.171997    0.670483    0.066302    11.00000    0.02074    0.01928 =
         0.01803   -0.00019    0.00520    0.00452
HKLF    4  1.0  1.00  0.00  0.00  0.00  1.00  0.00  0.00  0.00  1.00
REM  bs_br1_0m in P2(1)/n
REM R1 =  0.0250 for   3661 Fo > 4sig(Fo)  and  0.0337 for all   4296 data
REM    181 parameters refined using      0 restraints
END
WGHT      0.0282      0.5294
REM Highest difference peak  0.428,  deepest hole -0.384,  1-sigma level  0.064
Q1    1   0.6916  0.7989  0.0228  11.00000  0.05    0.43
Q2    1   0.7615  0.6583  0.2885  11.00000  0.05    0.42
;
