# Supplementary material for: 1,1′-[(2-Bromo­phen­yl)­methyl­ene]­dipyrrolidin-2-one
Source: Acta Crystallogr Sect E Struct Rep Online. 2012 Feb 17;68(Pt 3):o768. doi: 10.1107/S1600536812006277 (PMC3295531; doi:10.1107/S1600536812006277)
Supplement: Supplementary file 2 [file e-68-0o768-Isup2.hkl]

#  1,1'-[(2-bromophenyl)methanediyl]dipyrrolidin-2-one
#     G. Ramachandran, H. Li et al. (2012) Acta Cryst. E
#==================================================================
# h,k,l, Fc-squared, Fo-squared, sigma(Fo-squared) and status flag
#
data_I
_shelx_title ' bs_br1_0m in P2(1)/n'
_shelx_refln_list_code          4
_shelx_F_calc_maximum      143.86
_exptl_crystal_F_000       688.00
_reflns_d_resolution_high  0.6991
 
loop_
 _symmetry_equiv_pos_as_xyz
 'x, y, z'
 '-x+1/2, y+1/2, -z+1/2'
 '-x, -y, -z'
 'x-1/2, -y-1/2, z-1/2'
 
_cell_length_a     7.9734
_cell_length_b    11.0788
_cell_length_c    15.9456
_cell_angle_alpha  90.000
_cell_angle_beta   91.859
_cell_angle_gamma  90.000
 
_shelx_F_squared_multiplier     1.000
 
loop_
 _refln_index_h
 _refln_index_k
 _refln_index_l
 _refln_F_squared_calc
 _refln_F_squared_meas
 _refln_F_squared_sigma
 _refln_observed_status
   4   0   0       11.39       11.03      3.10 o
   6   0   0      701.55      639.49     18.51 o
   8   0   0      719.05      676.04     30.08 o
  10   0   0      271.95      283.43     24.22 o
   1   1   0       46.90       36.88      2.03 o
   3   1   0     2918.75     2984.98     33.53 o
   4   1   0     4042.99     4082.62     50.09 o
   5   1   0      105.76       92.83      4.27 o
   6   1   0       11.54        5.99      3.41 o
   7   1   0       40.88       49.26      6.37 o
   8   1   0     1163.19     1191.69     21.84 o
   9   1   0      504.63      489.78     16.65 o
  10   1   0      848.78      918.04     24.35 o
  11   1   0      107.47      116.42     19.73 o
   1   2   0     1703.67     1772.83     20.27 o
   2   2   0        8.41        9.99      1.16 o
   3   2   0      283.46      349.84      5.62 o
   4   2   0      275.49      266.27      5.19 o
   5   2   0     3112.50     3147.20     36.53 o
   6   2   0     2913.09     2860.81     34.26 o
   7   2   0     5225.30     5288.53     66.15 o
   8   2   0       77.35       82.88     10.79 o
   9   2   0      490.47      489.11     16.83 o
  10   2   0       44.53       58.91     10.40 o
  11   2   0       64.96       77.55     24.03 o
   1   3   0      775.59      736.94      8.91 o
   2   3   0      872.42      929.37     12.25 o
   3   3   0    11925.21    11748.36    140.86 o
   4   3   0      358.19      406.47     10.25 o
   5   3   0     2200.32     2094.65     25.67 o
   6   3   0       14.34        8.61      3.57 o
   7   3   0       24.10       31.87      7.36 o
   8   3   0       18.58        8.19      7.26 o
   9   3   0     1099.18     1068.34     25.03 o
  10   3   0        0.66        3.25     13.96 o
  11   3   0      150.82      122.09     27.15 o
   0   4   0      653.64      610.68      9.08 o
   1   4   0     8680.77     8490.18     90.09 o
   2   4   0     2046.04     2254.33     24.71 o
   3   4   0      112.14      127.73      5.14 o
   4   4   0       78.97       53.02      5.10 o
   5   4   0     1447.92     1398.72     23.81 o
   6   4   0     1189.54     1191.01     26.37 o
   7   4   0     1196.02     1132.81     24.98 o
   8   4   0      168.78      162.40     11.46 o
   9   4   0      316.87      346.44     20.61 o
  10   4   0      123.20       95.52     24.81 o
  11   4   0       72.06       84.19     26.96 o
   1   5   0     1053.95     1042.86     11.16 o
   2   5   0     3189.32     3177.37     49.43 o
   3   5   0     4181.45     4359.19     71.72 o
   4   5   0     4328.38     4299.56     61.48 o
   5   5   0      418.28      462.56     12.53 o
   6   5   0       22.94       28.74      7.84 o
   7   5   0       90.51       74.10      9.63 o
   8   5   0      743.15      724.49     21.69 o
   9   5   0      438.90      401.48     33.60 o
  10   5   0      762.42      702.04     44.15 o
   0   6   0    10434.06    10440.08    125.80 o
   1   6   0       75.71       65.96      2.85 o
   2   6   0     7282.26     7567.55     77.86 o
   3   6   0      454.64      549.25     11.59 o
   4   6   0      315.99      316.67      9.54 o
   5   6   0       20.57       30.63      7.55 o
   6   6   0     2399.97     2480.42     45.87 o
   7   6   0      100.60       76.96     10.57 o
   8   6   0      351.23      359.92     16.26 o
   9   6   0       37.29       28.41     11.87 o
  10   6   0      259.85      189.87     30.08 o
   1   7   0        2.39        1.89      2.55 o
   2   7   0     1386.63     1411.88     16.27 o
   3   7   0        9.39        9.81      3.34 o
   4   7   0     3575.21     3475.30     60.34 o
   5   7   0      343.64      322.17     13.67 o
   6   7   0      351.60      342.89     15.02 o
   7   7   0       85.99       89.65     11.43 o
   8   7   0      545.07      522.43     31.42 o
   9   7   0      217.89      189.53     15.17 o
  10   7   0      650.34      645.59     45.12 o
   0   8   0     1136.98     1119.39     16.99 o
   1   8   0     2312.13     2378.11     23.95 o
   2   8   0     1117.44     1103.23     13.94 o
   3   8   0      657.52      602.96     11.94 o
   4   8   0      479.18      457.94     15.20 o
   5   8   0      397.12      361.99     15.24 o
   6   8   0      723.49      751.91     22.03 o
   7   8   0     1133.33     1153.71     28.64 o
   8   8   0      211.04      193.55     15.20 o
   9   8   0        1.08        8.17     15.65 o
   1   9   0     2176.92     2173.42     27.69 o
   2   9   0      116.90      117.61      6.01 o
   3   9   0     2356.41     2402.17     34.68 o
   4   9   0      117.51       81.32     10.07 o
   5   9   0     1138.68     1099.82     33.26 o
   6   9   0       71.94       57.57     11.39 o
   7   9   0      453.68      455.22     29.67 o
   8   9   0       40.37       24.97     13.13 o
   9   9   0      438.07      430.76     26.27 o
   0  10   0       20.37       23.72     14.75 o
   1  10   0     3800.04     3907.28     46.74 o
   2  10   0      814.27      849.01     16.03 o
   3  10   0      177.84      180.62     10.22 o
   4  10   0     1607.54     1563.21     39.94 o
   5  10   0      691.09      650.94     21.17 o
   6  10   0      305.97      276.37     16.19 o
   7  10   0      515.69      527.89     21.78 o
   8  10   0      252.33      239.12     18.20 o
   1  11   0      835.21      879.22     26.39 o
   2  11   0      868.55      797.29     25.42 o
   3  11   0      750.98      761.37     26.19 o
   4  11   0      536.83      509.32     19.05 o
   5  11   0      556.04      576.52     21.11 o
   6  11   0      139.22      152.53     14.74 o
   7  11   0      258.81      282.16     18.64 o
   8  11   0      191.38      235.61     23.19 o
   0  12   0      175.46      191.82     21.10 o
   1  12   0       32.30       29.57     10.75 o
   2  12   0      399.26      428.28     20.05 o
   3  12   0       40.59       39.72     13.09 o
   4  12   0      149.70      101.69     18.95 o
   5  12   0      120.23      102.26     16.55 o
   6  12   0      681.54      650.90     30.32 o
   7  12   0      317.07      341.56     29.82 o
   1  13   0       14.78       29.11     19.53 o
   2  13   0      763.70      738.18     40.24 o
   3  13   0       24.25       24.81     19.73 o
   4  13   0      536.99      495.29     25.07 o
   5  13   0       32.61       37.32     15.56 o
   6  13   0      384.76      385.70     25.47 o
   0  14   0     1281.87     1249.57     52.35 o
   1  14   0     1327.86     1310.90     55.28 o
   2  14   0      588.34      630.54     37.70 o
   3  14   0        3.48       30.47     23.64 o
   4  14   0        2.00      -13.48     23.64 o
   5  14   0      380.04      395.16     25.08 o
   1  15   0      284.26      305.70     31.45 o
   2  15   0        1.83       -0.78     22.66 o
   3  15   0      654.07      586.20     42.19 o
  -9   0   1     2548.30     2537.32     56.91 o
  -7   0   1     2619.29     2536.21     44.81 o
  -5   0   1       32.92       59.09      6.08 o
  -3   0   1     6766.35     6669.40     79.74 o
  -1   0   1      343.78      327.72      4.05 o
   1   0   1     8082.10     7459.86    346.04 o
   3   0   1     3590.68     3593.78     43.76 o
   5   0   1     9819.96     9226.76    396.22 o
   7   0   1      127.18      134.86     10.33 o
   9   0   1      476.24      484.08     20.41 o
 -11   1   1      159.73      172.09     21.10 o
 -10   1   1      153.87      145.83     14.11 o
  -9   1   1       54.45       73.80      9.69 o
  -8   1   1        3.13       -3.36      6.02 o
  -7   1   1      823.52      820.22     15.61 o
  -6   1   1     1950.40     1922.61     33.69 o
  -5   1   1     6247.79     6293.60     72.97 o
  -4   1   1      355.03      353.52      6.12 o
  -3   1   1     4038.47     4134.18     42.54 o
  -2   1   1     4791.55     5075.25     52.01 o
  -1   1   1       34.24       31.02      1.31 o
   0   1   1     3802.78     3840.41     33.63 o
   1   1   1     7032.07     7265.75     86.82 o
   2   1   1      854.04      879.61      9.12 o
   3   1   1     1299.18     1254.42     15.08 o
   4   1   1      615.26      642.26     10.00 o
   5   1   1      308.05      277.92      6.80 o
   6   1   1      204.79      217.70      6.88 o
   7   1   1     4694.73     4689.71     66.63 o
   8   1   1     1376.00     1358.67     24.05 o
   9   1   1      294.96      308.07     13.92 o
  10   1   1       12.23       15.11      9.91 o
  11   1   1       58.91       54.69     18.17 o
 -11   2   1       38.19       19.53     23.44 o
 -10   2   1      445.28      449.16     17.32 o
  -9   2   1      310.69      323.30     14.20 o
  -8   2   1     1113.78     1137.33     24.61 o
  -7   2   1      351.57      332.18      8.87 o
  -6   2   1       71.74       71.64      4.32 o
  -5   2   1       11.62       33.17      4.23 o
  -4   2   1     1970.08     1886.32     22.33 o
  -3   2   1     2732.65     2662.74     30.46 o
  -2   2   1    16384.56    15800.91    211.53 o
  -1   2   1     1128.29     1255.10     14.67 o
   0   2   1     2999.16     3024.99     23.56 o
   1   2   1     6208.43     6217.04     75.05 o
   2   2   1      279.47      252.90      5.39 o
   3   2   1     3222.46     3346.15     32.43 o
   4   2   1     8787.77     8557.43     94.11 o
   5   2   1     4795.15     4884.37     55.36 o
   6   2   1      803.93      763.05     12.06 o
   7   2   1      305.10      298.16      8.88 o
   8   2   1      122.25      127.35      9.45 o
   9   2   1        7.16       -0.86      8.60 o
  10   2   1      838.88      872.17     29.84 o
  11   2   1       57.90       60.55     24.22 o
 -11   3   1       25.59       27.15     23.64 o
 -10   3   1      134.07      134.47     27.54 o
  -9   3   1        8.60       14.58      8.02 o
  -8   3   1     1036.02     1027.09     22.91 o
  -7   3   1       70.39       79.19      8.54 o
  -6   3   1     5175.74     5245.10     59.69 o
  -5   3   1      276.04      268.48      5.81 o
  -4   3   1     3398.63     3501.84     50.44 o
  -3   3   1      141.27      153.87      6.07 o
  -2   3   1       46.88       53.99      2.81 o
  -1   3   1      255.24      267.17      4.14 o
   0   3   1     5299.83     5325.86     41.41 o
   1   3   1     3077.77     3301.19     30.12 o
   2   3   1     6281.53     6243.01     66.73 o
   3   3   1      286.10      318.22      6.46 o
   4   3   1      776.26      813.58     18.46 o
   5   3   1      122.52      130.49      4.74 o
   6   3   1     3794.64     3809.38     44.54 o
   7   3   1      867.86      838.40     16.98 o
   8   3   1     2409.31     2399.70     37.62 o
   9   3   1      123.84       94.28     17.85 o
  10   3   1       52.70       71.72     15.65 o
  11   3   1       26.34        4.69     23.05 o
 -11   4   1        1.74       15.82     22.46 o
 -10   4   1      539.04      560.03     37.70 o
  -9   4   1      310.50      311.76     20.18 o
  -8   4   1     1477.59     1515.70     31.66 o
  -7   4   1      478.28      477.27     15.76 o
  -6   4   1       43.90       29.00      6.21 o
  -5   4   1       20.76       16.73      5.14 o
  -4   4   1     3826.91     3916.40     55.60 o
  -3   4   1     1614.75     1607.02     22.40 o
  -2   4   1     8998.34     9198.47    101.65 o
  -1   4   1      481.27      484.87      5.74 o
   0   4   1     2886.80     2955.56     24.76 o
   1   4   1       45.27       42.70      2.08 o
   2   4   1      410.37      568.16      9.49 o
   3   4   1     1161.73     1185.84     15.24 o
   4   4   1     2550.05     2441.12     36.78 o
   5   4   1       14.78       31.22      3.98 o
   6   4   1      620.90      601.05     16.62 o
   7   4   1        8.57        7.13      7.78 o
   8   4   1      523.30      536.82     18.02 o
   9   4   1       65.76       28.30     13.88 o
  10   4   1     1935.18     1883.82     71.49 o
  11   4   1      231.86      226.20     32.43 o
 -10   5   1      222.43      235.18     31.06 o
  -9   5   1      146.47      147.39     16.97 o
  -8   5   1      191.41      188.52     12.85 o
  -7   5   1      685.81      675.86     19.12 o
  -6   5   1     1389.22     1315.86     27.85 o
  -5   5   1     4334.83     4183.95     60.81 o
  -4   5   1      427.32      392.59      9.66 o
  -3   5   1        5.22       12.93      3.72 o
  -2   5   1     3464.98     3820.38     38.04 o
  -1   5   1     1191.68     1214.94     13.34 o
   0   5   1     2599.23     2732.25     24.33 o
   1   5   1     4287.82     4206.49     41.24 o
   2   5   1     1209.09     1159.98     13.05 o
   3   5   1      142.18      111.10      5.68 o
   4   5   1      156.30      139.62      7.16 o
   5   5   1      173.74      150.28      8.54 o
   6   5   1       28.63       41.82      8.27 o
   7   5   1     1183.55     1157.04     26.37 o
   8   5   1      621.46      655.37     20.42 o
   9   5   1      679.52      709.54     28.48 o
  10   5   1      162.37      165.84     27.54 o
 -10   6   1       56.97       97.47     27.54 o
  -9   6   1     1244.30     1368.31     32.96 o
  -8   6   1       13.66       23.74     10.77 o
  -7   6   1     1089.58     1103.57     33.08 o
  -6   6   1       17.77       11.63      8.30 o
  -5   6   1      227.49      213.37     11.05 o
  -4   6   1        3.49        0.32      4.63 o
  -3   6   1     3541.78     3489.92     47.68 o
  -2   6   1        3.35        5.70      2.10 o
  -1   6   1     3301.08     3258.61     31.01 o
   0   6   1      145.15      149.04      3.51 o
   1   6   1      342.88      375.55      5.51 o
   2   6   1       60.51       70.49      3.43 o
   3   6   1     9310.59     9240.38     94.72 o
   4   6   1      111.40       99.81      6.19 o
   5   6   1     2602.61     2700.84     48.16 o
   6   6   1       12.56       11.32      8.19 o
   7   6   1      203.57      217.23     13.53 o
   8   6   1       18.33       25.82     10.46 o
   9   6   1       97.49      102.08     13.12 o
  10   6   1      177.99      191.43     30.08 o
 -10   7   1       24.94        5.66     24.03 o
  -9   7   1      140.05      152.31     17.60 o
  -8   7   1        5.45       -8.27     10.96 o
  -7   7   1     1162.30     1205.97     28.66 o
  -6   7   1      153.33      151.99     12.44 o
  -5   7   1     1706.47     1704.46     29.69 o
  -4   7   1      532.58      511.89     13.69 o
  -3   7   1     2009.21     2064.51     23.82 o
  -2   7   1      379.89      428.94      6.94 o
  -1   7   1      126.80      113.59      3.95 o
   0   7   1     2410.00     2434.87     22.53 o
   1   7   1     8806.58     8631.81     74.67 o
   2   7   1     1644.69     1735.06     20.53 o
   3   7   1     1867.08     1983.63     25.49 o
   4   7   1       49.23       48.98      6.58 o
   5   7   1     2074.25     1759.99     34.91 o
   6   7   1      938.64      843.80     37.26 o
   7   7   1     1736.74     1753.47     42.14 o
   8   7   1        6.98       11.02     11.06 o
   9   7   1      308.60      309.41     18.17 o
  10   7   1       84.11       80.87     26.76 o
  -9   8   1      408.22      361.62     23.25 o
  -8   8   1      811.37      768.68     34.06 o
  -7   8   1      356.61      360.75     17.14 o
  -6   8   1     1012.81      916.70     24.14 o
  -5   8   1      622.15      643.71     19.38 o
  -4   8   1      299.15      306.21     11.54 o
  -3   8   1     1410.26     1430.71     22.72 o
  -2   8   1     2555.04     2531.80     25.42 o
  -1   8   1      899.64      922.26     19.44 o
   0   8   1      251.96      242.65      4.89 o
   1   8   1      110.45      109.58      3.94 o
   2   8   1     3364.40     3327.97     34.54 o
   3   8   1     3813.76     3788.08     49.06 o
   4   8   1     3061.59     2949.08     55.66 o
   5   8   1     1781.64     1691.66     44.81 o
   6   8   1      312.89      290.10     15.21 o
   7   8   1      368.08      370.08     17.52 o
   8   8   1      334.87      349.60     18.34 o
   9   8   1       20.13       18.53     16.29 o
  -9   9   1       71.89       56.81     29.40 o
  -8   9   1       71.36       83.24     14.49 o
  -7   9   1      202.94      205.02     15.46 o
  -6   9   1     2672.53     2572.47     49.76 o
  -5   9   1      437.59      444.66     17.28 o
  -4   9   1     3077.25     2902.76     45.74 o
  -3   9   1      291.87      288.39     19.74 o
  -2   9   1       64.64       68.30      5.41 o
  -1   9   1      283.48      296.35      8.35 o
   0   9   1     3092.99     3139.33     32.27 o
   1   9   1       21.77       25.34      4.61 o
   2   9   1      836.49      823.01     19.13 o
   3   9   1        1.72        3.19      5.96 o
   4   9   1       20.33       27.58      8.83 o
   5   9   1      372.04      305.53     14.84 o
   6   9   1     1546.44     1467.96     33.64 o
   7   9   1      471.13      424.57     19.10 o
   8   9   1      421.02      399.59     24.02 o
   9   9   1      189.39      230.65     24.71 o
  -8  10   1      227.96      242.12     18.05 o
  -7  10   1       15.18        4.22     12.51 o
  -6  10   1       80.45       62.19     12.21 o
  -5  10   1      221.01      198.46     11.95 o
  -4  10   1     1421.18     1398.74     26.95 o
  -3  10   1     1011.22     1046.94     29.20 o
  -2  10   1     3318.89     3359.97     44.87 o
  -1  10   1      488.85      491.11     10.81 o
   0  10   1     1910.27     1905.23     31.61 o
   1  10   1      279.42      291.81      9.26 o
   2  10   1      908.92      906.70     16.60 o
   3  10   1      346.31      355.02     13.11 o
   4  10   1     1062.12     1106.36     32.87 o
   5  10   1       20.36       31.91     11.01 o
   6  10   1      207.09      160.07     14.18 o
   7  10   1        4.99       22.55     19.54 o
   8  10   1      373.93      368.00     20.56 o
  -8  11   1      174.39      214.13     22.58 o
  -7  11   1      289.51      282.07     18.42 o
  -6  11   1      293.24      307.62     17.78 o
  -5  11   1      313.92      331.05     16.89 o
  -4  11   1      408.35      368.62     21.51 o
  -3  11   1      124.20      111.78     11.19 o
  -2  11   1       39.91       42.39     10.40 o
  -1  11   1     1605.02     1603.73     30.86 o
   0  11   1     2549.87     2557.40     55.87 o
   1  11   1      279.77      297.66     15.61 o
   2  11   1     1285.61     1281.27     33.25 o
   3  11   1      260.31      245.76     16.37 o
   4  11   1        6.68        0.39     14.60 o
   5  11   1      204.86      203.03     19.22 o
   6  11   1      244.47      268.67     17.25 o
   7  11   1      493.07      489.88     22.24 o
   8  11   1       15.86       -4.95     17.61 o
  -7  12   1      528.33      514.68     23.80 o
  -6  12   1       22.01       21.54     17.05 o
  -5  12   1        6.26       18.81     14.64 o
  -4  12   1      115.16       97.99     33.60 o
  -3  12   1     1141.91     1145.48     46.88 o
  -2  12   1      274.98      269.47     16.38 o
  -1  12   1      733.23      783.61     26.19 o
   0  12   1      140.88      157.81     16.41 o
   1  12   1       90.23       82.88     12.59 o
   2  12   1        1.92        7.23     17.78 o
   3  12   1      970.38      973.07     30.91 o
   4  12   1       62.36       82.60     14.57 o
   5  12   1      822.79      798.36     30.47 o
   6  12   1      152.08      167.30     21.49 o
   7  12   1       40.38       42.02     17.65 o
  -6  13   1       13.74       27.40     16.65 o
  -5  13   1      577.95      530.58     56.26 o
  -4  13   1       14.35        5.40     15.04 o
  -3  13   1      188.12      213.70     26.57 o
  -2  13   1        0.94       22.27     20.71 o
  -1  13   1     1233.56     1261.87     51.96 o
   0  13   1      185.73      198.68     16.18 o
   1  13   1      451.47      474.12     22.21 o
   2  13   1      644.44      594.02     36.72 o
   3  13   1      606.42      606.91     37.11 o
   4  13   1       28.59       30.68     16.51 o
   5  13   1      203.03      194.15     19.82 o
   6  13   1        2.61       -5.17     16.84 o
  -5  14   1       88.78       92.33     18.86 o
  -4  14   1      378.27      305.31     33.79 o
  -3  14   1      715.25      792.48     45.71 o
  -2  14   1      153.72      105.09     23.83 o
  -1  14   1      212.11      218.97     26.37 o
   0  14   1        3.31        8.19     13.86 o
   1  14   1       30.33       71.30     20.31 o
   2  14   1      520.25      519.01     36.72 o
   3  14   1      267.43      261.95     29.69 o
   4  14   1      249.73      257.84     30.86 o
   5  14   1      223.62      203.66     20.65 o
  -3  15   1       80.58       81.06     27.74 o
  -2  15   1       14.62       63.87     25.20 o
  -1  15   1       86.56       47.47     24.03 o
   0  15   1      385.31      342.81     32.23 o
   1  15   1       87.31       57.62     24.42 o
   2  15   1      235.67      271.32     31.25 o
   3  15   1       55.02       42.19     25.78 o
 -10   0   2     1389.70     1341.76     51.57 o
  -8   0   2      592.90      541.69     19.53 o
  -6   0   2     4557.63     4761.71     77.33 o
  -4   0   2    10936.92    11402.99    288.64 o
  -2   0   2     1246.21     1298.01     18.71 o
   0   0   2      228.59      244.63     10.33 o
   2   0   2    20695.81    18844.67    716.20 o
   4   0   2      980.06      963.16     41.35 o
   6   0   2     2531.38     2498.42     52.61 o
   8   0   2     2681.26     2732.05     59.73 o
  10   0   2      158.38      216.24     23.05 o
 -11   1   2      134.21      157.64     20.71 o
 -10   1   2        7.98        6.48      9.60 o
  -9   1   2      405.96      422.06     17.89 o
  -8   1   2     1882.11     1850.13     30.28 o
  -7   1   2      839.64      839.52     15.17 o
  -6   1   2     1376.11     1433.73     18.62 o
  -5   1   2      646.01      631.54      9.61 o
  -4   1   2     3669.87     3967.98     44.61 o
  -3   1   2     1894.76     2222.11     23.51 o
  -1   1   2     2131.98     2143.11     20.67 o
   1   1   2      145.84      156.97      2.47 o
   2   1   2      115.02      126.17      3.64 o
   3   1   2     3001.56     3108.90     38.51 o
   4   1   2     4038.70     3890.33     48.19 o
   5   1   2     3098.70     3074.99     39.23 o
   6   1   2     1525.67     1495.87     21.31 o
   7   1   2      105.04      101.75      7.58 o
   8   1   2      354.55      361.61     12.35 o
   9   1   2        3.12        2.13      8.66 o
  10   1   2      355.31      371.93     16.22 o
 -10   2   2      667.44      665.94     20.28 o
  -9   2   2      729.07      711.76     19.54 o
  -8   2   2       57.48       57.74      8.09 o
  -7   2   2       80.05       85.39      6.89 o
  -6   2   2      195.59      197.73      6.01 o
  -5   2   2     2459.61     2316.34     29.34 o
  -4   2   2     3983.84     4145.83     46.62 o
  -3   2   2     2251.59     2258.93     26.37 o
  -2   2   2      961.65     1001.33     10.72 o
  -1   2   2     2554.30     2730.29     28.31 o
   0   2   2     2012.73     2061.30     17.87 o
   2   2   2     3050.60     3074.70     32.17 o
   3   2   2     8286.47     8159.90     89.61 o
   4   2   2       36.98       52.20      3.15 o
   5   2   2       13.70       18.43      4.41 o
   6   2   2      522.69      540.97     10.08 o
   7   2   2      503.65      494.91     11.12 o
   8   2   2      830.54      797.68     25.06 o
   9   2   2      605.19      614.01     19.07 o
  10   2   2      389.16      392.25     16.83 o
  11   2   2       15.70      -17.19     21.49 o
 -11   3   2        7.55       -0.59     22.27 o
 -10   3   2       76.08       44.44     15.39 o
  -9   3   2      816.17      830.07     21.21 o
  -8   3   2        0.53        6.01      6.73 o
  -7   3   2     3023.12     3010.90     69.56 o
  -6   3   2      206.44      211.24      6.08 o
  -5   3   2      215.80      257.10      5.60 o
  -4   3   2      214.21      216.94     10.46 o
  -3   3   2     5328.24     5186.47     63.92 o
  -2   3   2       47.13       45.80      3.12 o
  -1   3   2    13808.41    13479.39    146.98 o
   0   3   2     2154.39     2371.81     21.45 o
   1   3   2      948.53      895.47      9.73 o
   2   3   2      329.46      337.52      5.44 o
   3   3   2       32.23       53.33      3.73 o
   4   3   2      917.46     1027.52     15.31 o
   5   3   2     4581.56     4499.41     51.52 o
   6   3   2       57.68       51.21      4.39 o
   7   3   2      480.87      456.30     16.07 o
   8   3   2      168.83      154.68      8.76 o
   9   3   2      176.66      176.16     11.73 o
  10   3   2        6.59       25.76     14.42 o
  11   3   2      886.31      892.10     48.83 o
 -11   4   2      505.82      532.68     41.41 o
 -10   4   2       40.77       78.13     25.00 o
  -9   4   2      377.88      399.45     30.96 o
  -8   4   2        1.05        2.32      8.68 o
  -7   4   2      858.43      857.53     21.24 o
  -6   4   2     1310.85     1329.75     23.78 o
  -5   4   2     3674.23     3642.55     53.07 o
  -4   4   2     2045.78     2109.78     28.95 o
  -3   4   2     2660.96     2689.06     39.54 o
  -2   4   2        1.13        0.41      1.52 o
  -1   4   2     1116.35     1229.41     14.06 o
   0   4   2     3138.96     3262.27     27.26 o
   1   4   2    12259.23    12259.95    116.08 o
   2   4   2      213.62      175.67      4.79 o
   3   4   2    10196.03    10382.26    138.00 o
   4   4   2       70.45       94.93      4.40 o
   5   4   2        0.04        2.97      3.55 o
   6   4   2       27.91       22.92      7.48 o
   7   4   2      778.59      774.61     20.02 o
   8   4   2      454.82      466.03     17.18 o
   9   4   2      136.95      164.86     24.51 o
  10   4   2       67.57       80.28     24.61 o
 -10   5   2      119.62       95.13     26.37 o
  -9   5   2      252.04      212.59     18.62 o
  -8   5   2     1115.04     1124.95     26.95 o
  -7   5   2      786.68      763.64     20.83 o
  -6   5   2      320.12      310.57     22.33 o
  -5   5   2      161.11      162.28     12.32 o
  -4   5   2      232.41      207.88     11.94 o
  -3   5   2     1713.24     1692.53     34.55 o
  -2   5   2     6740.33     6818.38     70.59 o
  -1   5   2     1207.97     1166.75     12.94 o
   0   5   2     5585.13     5660.96     46.64 o
   1   5   2     1020.31     1235.15     13.62 o
   2   5   2     1392.94     1439.68     17.12 o
   3   5   2     1328.57     1380.37     23.68 o
   4   5   2     2735.70     2715.80     32.17 o
   5   5   2     1486.44     1528.58     28.42 o
   6   5   2     1261.93     1259.56     34.43 o
   7   5   2      763.25      733.17     20.25 o
   8   5   2        0.05       15.45      9.65 o
   9   5   2       55.77       60.09     15.53 o
  10   5   2      300.53      234.01     29.89 o
 -10   6   2      459.56      443.22     38.29 o
  -9   6   2      217.13      196.78     19.33 o
  -8   6   2       15.47       14.82     10.18 o
  -7   6   2      120.76      153.15     12.02 o
  -6   6   2     2253.10     2215.35     41.84 o
  -5   6   2      701.18      727.89     22.25 o
  -4   6   2     3334.43     3353.86     44.72 o
  -3   6   2       64.91       54.75      5.13 o
  -2   6   2      323.69      344.90      5.48 o
  -1   6   2     4962.32     5479.24     53.51 o
   0   6   2     4397.06     4536.42     38.00 o
   1   6   2      912.11     1020.54     12.13 o
   2   6   2     3897.39     3773.53     43.36 o
   3   6   2       42.23       48.00      3.23 o
   4   6   2      526.08      509.94      8.77 o
   5   6   2      225.77      221.85     11.25 o
   6   6   2      403.29      388.70     15.37 o
   7   6   2      516.46      483.61     17.95 o
   8   6   2     2215.31     2181.54     43.78 o
   9   6   2       32.01       22.59     15.45 o
  10   6   2      399.64      342.81     35.36 o
 -10   7   2      324.52      339.69     36.33 o
  -9   7   2       34.60       39.19     15.17 o
  -8   7   2     1425.97     1485.14     49.86 o
  -7   7   2       51.41       47.91     10.75 o
  -6   7   2     1863.58     1869.17     46.92 o
  -5   7   2      744.11      739.28     29.41 o
  -4   7   2      295.33      302.91     11.25 o
  -3   7   2        3.54        6.24      2.46 o
  -2   7   2     4737.79     4658.38     43.70 o
  -1   7   2      540.10      542.61      8.17 o
   0   7   2     4469.95     4616.82     40.78 o
   1   7   2      585.60      616.52      8.46 o
   2   7   2       25.94       20.18      3.28 o
   3   7   2      250.94      265.80      7.19 o
   4   7   2     1289.76     1217.14     34.85 o
   5   7   2      956.61      904.35     22.29 o
   6   7   2     1170.05     1223.69     28.48 o
   7   7   2      111.64      115.95     11.89 o
   8   7   2       52.65       43.84     12.02 o
   9   7   2      111.12      116.51     14.47 o
  10   7   2      945.48      971.02     53.13 o
  -9   8   2       63.57       83.89     17.18 o
  -8   8   2        0.16       -4.10     12.26 o
  -7   8   2       13.30        4.41     11.00 o
  -6   8   2      152.73      164.65     12.76 o
  -5   8   2      826.23      773.68     22.53 o
  -4   8   2      143.11      144.91      9.07 o
  -3   8   2      970.85      876.11     16.30 o
  -2   8   2      970.44      991.41     12.68 o
  -1   8   2      238.44      244.81      6.68 o
   0   8   2      678.17      697.58      8.58 o
   1   8   2     3482.37     3480.44     33.85 o
   2   8   2     1372.60     1362.73     17.63 o
   3   8   2     1875.46     1890.67     27.15 o
   4   8   2      365.74      330.63     20.50 o
   5   8   2       83.12       72.80     13.71 o
   6   8   2      459.52      422.42     33.08 o
   7   8   2      556.27      531.53     30.07 o
   8   8   2     1051.35     1055.61     38.63 o
   9   8   2      384.54      406.80     47.47 o
  -9   9   2      388.17      391.98     25.44 o
  -8   9   2      178.59      159.97     15.37 o
  -7   9   2       49.37       58.34     12.43 o
  -6   9   2        7.48       -7.93     10.30 o
  -5   9   2        1.99       -5.22      9.28 o
  -4   9   2        5.70       -2.23      6.98 o
  -3   9   2     2800.62     2750.08     38.65 o
  -2   9   2      590.33      606.94     11.71 o
  -1   9   2     4293.64     4254.20     50.00 o
   0   9   2     2342.79     2364.30     25.16 o
   1   9   2     2901.34     2874.50     32.89 o
   2   9   2        1.60       -4.11      4.54 o
   3   9   2     1095.25     1097.83     21.69 o
   4   9   2       14.94       10.96      8.61 o
   5   9   2     1652.89     1559.71     33.67 o
   6   9   2       47.19       46.68     11.49 o
   7   9   2      427.17      438.89     30.35 o
   8   9   2        0.77        6.00     13.02 o
   9   9   2      192.00      213.13     51.76 o
  -8  10   2       10.87       17.96     13.72 o
  -7  10   2      434.65      423.08     43.69 o
  -6  10   2      267.46      267.10     16.20 o
  -5  10   2     1889.00     1852.71     39.18 o
  -4  10   2      175.69      187.02     10.89 o
  -3  10   2     1164.95     1170.83     23.26 o
  -2  10   2       33.22       17.80      5.70 o
  -1  10   2      172.34      168.47      9.13 o
   0  10   2        1.79        0.85      6.32 o
   1  10   2     2240.15     2262.88     32.08 o
   2  10   2      195.10      215.77      9.19 o
   3  10   2     1718.45     1601.59     32.93 o
   4  10   2        0.11       -8.64      8.64 o
   5  10   2        5.54        4.99      9.86 o
   6  10   2      666.09      640.42     22.10 o
   7  10   2     1099.48     1086.52     37.22 o
   8  10   2        8.41       14.94     16.99 o
  -8  11   2      590.63      594.36     31.41 o
  -7  11   2      319.62      296.20     34.04 o
  -6  11   2      443.17      401.31     19.96 o
  -5  11   2       12.33        7.55     11.16 o
  -4  11   2       26.79       23.59     10.15 o
  -3  11   2     1202.22     1147.57     23.59 o
  -2  11   2      626.30      605.43     18.47 o
  -1  11   2       87.27       94.88      7.63 o
   0  11   2       61.65       64.68     13.09 o
   1  11   2       58.63       47.38     10.67 o
   2  11   2       30.13       34.88      8.45 o
   3  11   2      237.22      239.23     25.00 o
   4  11   2     1320.40     1257.21     29.63 o
   5  11   2      424.08      406.85     18.54 o
   6  11   2      224.82      213.01     16.05 o
   7  11   2      454.12      510.29     22.66 o
   8  11   2       14.82       33.30     18.08 o
  -7  12   2       17.91       17.49     14.87 o
  -6  12   2      596.27      638.99     37.60 o
  -5  12   2        4.43       17.13     18.85 o
  -4  12   2      768.45      728.95     28.40 o
  -3  12   2        2.29        4.47     12.20 o
  -2  12   2       51.29       63.76     12.29 o
  -1  12   2      343.23      348.00     18.24 o
   0  12   2     1919.64     1882.71     45.03 o
   1  12   2      746.39      761.43     60.65 o
   2  12   2     1459.58     1469.32     55.08 o
   3  12   2      415.49      426.49     21.75 o
   4  12   2      778.85      795.66     29.07 o
   5  12   2       20.92       18.17     14.27 o
   6  12   2      120.67       88.71     18.23 o
   7  12   2        0.78       -8.25     17.05 o
  -6  13   2      118.99      106.90     29.98 o
  -5  13   2       28.38       40.14     16.71 o
  -4  13   2       82.70       69.82     15.90 o
  -3  13   2       25.78       36.38     13.61 o
  -2  13   2      862.66      902.84     45.12 o
  -1  13   2       26.48       26.57     18.36 o
   0  13   2      726.10      732.39     33.21 o
   1  13   2        1.42      -11.92     11.92 o
   2  13   2       29.00       26.37     19.73 o
   3  13   2       86.36       59.38     22.46 o
   4  13   2     1531.78     1559.90     91.22 o
   5  13   2       65.65       56.60     16.91 o
   6  13   2      339.57      342.15     24.14 o
  -5  14   2      284.27      305.07     26.08 o
  -4  14   2      250.36      209.99     31.06 o
  -3  14   2      163.87      183.42     28.71 o
  -2  14   2      132.28      156.85     26.18 o
  -1  14   2       14.44       24.61     20.90 o
   0  14   2        7.54        6.94     13.67 o
   1  14   2      161.00      177.56     24.81 o
   2  14   2      179.79      176.19     26.37 o
   3  14   2       43.66        8.99     21.10 o
   4  14   2      335.80      335.59     33.99 o
   5  14   2       60.51       94.34     18.30 o
  -3  15   2      570.91      597.53     43.95 o
  -2  15   2      224.70      283.04     32.62 o
  -1  15   2      921.88      853.23     47.86 o
   0  15   2        7.56       16.99     21.68 o
   1  15   2      181.91      164.08     26.76 o
   2  15   2       78.07       85.56     25.59 o
   3  15   2      323.86      343.40     34.38 o
  -9   0   3      536.51      538.09     21.11 o
  -7   0   3     2403.09     2450.41     43.33 o
  -5   0   3     5482.08     5740.74     91.20 o
  -3   0   3      433.60      558.39      8.25 o
  -1   0   3       91.92       83.45      3.92 o
   1   0   3     8534.26     7928.79    106.42 o
   3   0   3     4009.78     3917.47     62.06 o
   5   0   3     6400.76     5933.97    238.53 o
   7   0   3     6914.72     7107.95    175.41 o
   9   0   3        0.37        4.50     11.36 o
 -11   1   3      422.53      454.55     30.67 o
 -10   1   3      165.23      187.00     12.36 o
  -9   1   3      261.56      277.85     13.45 o
  -8   1   3       83.37       81.28      6.75 o
  -7   1   3      528.91      511.45     10.22 o
  -6   1   3        6.60        3.91      3.30 o
  -5   1   3     2774.70     2668.40     31.24 o
  -4   1   3     1857.45     1852.36     23.37 o
  -3   1   3     9372.03     9276.15    101.17 o
  -2   1   3     1000.31     1076.10     14.85 o
  -1   1   3     6015.39     6122.53     61.32 o
   0   1   3     8129.83     8067.68    109.77 o
   1   1   3      101.08      132.90      3.18 o
   2   1   3    11691.77    11212.35    113.81 o
   3   1   3    12446.38    12160.81    145.12 o
   4   1   3     1502.30     1519.17     18.44 o
   5   1   3      118.55       92.00      4.70 o
   6   1   3        7.05       10.37      4.18 o
   7   1   3      589.98      575.58     22.25 o
   8   1   3       30.76       42.67      7.17 o
   9   1   3     2367.98     2386.36     45.29 o
  10   1   3       16.00       30.73     10.55 o
 -10   2   3      146.52      166.16     15.04 o
  -9   2   3      438.87      411.07     15.44 o
  -8   2   3     1919.03     1911.26     36.39 o
  -7   2   3       35.50       34.78      4.45 o
  -6   2   3     3620.20     3626.15     42.19 o
  -5   2   3        5.34        6.19      2.83 o
  -4   2   3        1.31        4.07      2.24 o
  -3   2   3        6.79        2.90      1.62 o
  -2   2   3     4487.37     4526.75     40.89 o
  -1   2   3     1600.31     1617.97     17.26 o
   0   2   3    14519.84    14002.59    360.94 o
   2   2   3      761.22      870.67     10.19 o
   3   2   3       15.91       19.52      3.34 o
   4   2   3     3134.52     3093.07     39.17 o
   5   2   3     1459.82     1474.86     26.69 o
   6   2   3     2664.79     2614.35     34.81 o
   7   2   3      547.48      562.27     12.07 o
   8   2   3       15.29       25.66     10.61 o
   9   2   3      196.92      180.51     17.32 o
  10   2   3        4.22       12.86     10.39 o
  11   2   3      267.35      283.24     32.43 o
 -11   3   3        3.63        9.38     23.44 o
 -10   3   3     1392.39     1464.74     47.66 o
  -9   3   3      122.79      128.32      9.92 o
  -8   3   3      690.47      671.44     17.71 o
  -7   3   3        0.19       -4.92      4.92 o
  -6   3   3      551.61      563.70     12.24 o
  -5   3   3       63.58       66.09      3.37 o
  -4   3   3     5339.76     5156.53     58.38 o
  -3   3   3       19.39       16.99      2.76 o
  -2   3   3     3080.29     3113.71     33.16 o
  -1   3   3       33.20       38.26      2.74 o
   0   3   3     1668.92     1748.98     20.32 o
   1   3   3     6767.66     7054.34     66.87 o
   2   3   3     8571.91     8365.84     92.05 o
   3   3   3     2175.78     2373.78     30.69 o
   4   3   3     4463.06     4439.68     55.38 o
   5   3   3      132.34      140.70      5.25 o
   6   3   3      633.52      607.61     11.86 o
   7   3   3      579.62      594.79     12.55 o
   8   3   3     1746.37     1625.62     33.33 o
   9   3   3      142.42      124.36     11.39 o
  10   3   3      833.36      816.44     23.42 o
  11   3   3       27.38       25.98     25.98 o
 -10   4   3       59.01       51.76     23.24 o
  -9   4   3       81.41       79.49     15.39 o
  -8   4   3     2114.61     2137.72     40.92 o
  -7   4   3      556.39      516.42     16.75 o
  -6   4   3     5937.37     5848.47     82.65 o
  -5   4   3      250.35      235.34      9.21 o
  -4   4   3       42.28       47.09      4.51 o
  -3   4   3      641.88      621.09     11.16 o
  -2   4   3     6471.69     6521.68     72.50 o
  -1   4   3     6263.19     6789.45     65.07 o
   0   4   3     3232.04     3232.13     29.85 o
   1   4   3     1405.18     1413.46     14.31 o
   2   4   3     1489.97     1730.08     21.13 o
   3   4   3      979.85     1054.54     15.55 o
   4   4   3     2861.48     2900.07     37.76 o
   5   4   3      564.66      555.12     12.29 o
   6   4   3     2942.48     2919.98     43.43 o
   7   4   3      232.02      234.06     12.42 o
   8   4   3      892.13      861.75     22.83 o
   9   4   3       21.69       26.98     18.46 o
  10   4   3       26.03        8.59     22.66 o
 -10   5   3      183.80      170.92     28.91 o
  -9   5   3      666.71      683.62     28.25 o
  -8   5   3       56.22       67.69     10.49 o
  -7   5   3        0.05        8.50      9.00 o
  -6   5   3      948.06      986.00     23.10 o
  -5   5   3     2508.34     2471.57     34.51 o
  -4   5   3     1544.74     1523.72     22.77 o
  -3   5   3     7136.33     7259.02     89.44 o
  -2   5   3     4893.97     5112.00     46.99 o
  -1   5   3       21.64       29.94      2.32 o
   0   5   3      430.61      486.84      6.01 o
   1   5   3     1961.57     1989.31     18.21 o
   2   5   3      201.15      140.08      4.60 o
   3   5   3     2193.02     2131.29     25.99 o
   4   5   3      506.85      442.63      9.48 o
   5   5   3      404.62      398.21     10.79 o
   6   5   3      485.67      490.78     23.41 o
   7   5   3      363.35      381.45     16.03 o
   8   5   3     1038.28      995.84     25.45 o
   9   5   3      627.46      594.48     26.90 o
  10   5   3      675.59      732.71     43.17 o
 -10   6   3       24.51       46.88     25.98 o
  -9   6   3      226.94      210.31     19.12 o
  -8   6   3      130.25      131.99     12.71 o
  -7   6   3     2974.58     2959.01     54.30 o
  -6   6   3      139.85      138.51     10.59 o
  -5   6   3     1494.95     1443.62     25.86 o
  -4   6   3      159.23      139.51      7.02 o
  -3   6   3      224.48      224.35     10.46 o
  -2   6   3       34.16       29.54      2.93 o
  -1   6   3     5190.76     5109.81     50.21 o
   0   6   3      127.72      113.22      3.09 o
   1   6   3     1206.93     1160.21     12.41 o
   2   6   3      595.76      607.54     10.28 o
   3   6   3       25.73       17.71      3.18 o
   4   6   3      302.68      265.68     10.29 o
   5   6   3     4392.82     3953.70     67.26 o
   6   6   3      296.04      286.62     16.70 o
   7   6   3     1895.31     1898.59     38.76 o
   8   6   3      104.01      105.42     12.48 o
   9   6   3       20.19       29.98     11.86 o
  10   6   3       91.86       88.29     27.74 o
 -10   7   3      164.79      123.84     30.08 o
  -9   7   3      724.17      755.69     36.86 o
  -8   7   3       19.19       12.88     11.18 o
  -7   7   3       15.15        7.66     10.12 o
  -6   7   3        4.41       -3.63      8.63 o
  -5   7   3     3460.29     3480.31     53.01 o
  -4   7   3     1104.33     1068.35     20.87 o
  -3   7   3     2674.55     2575.22     25.45 o
  -2   7   3        4.72        6.81      2.54 o
  -1   7   3       53.96       71.35      4.37 o
   0   7   3      158.51      179.76      4.05 o
   1   7   3     3993.95     4127.38     39.23 o
   2   7   3     2418.34     2498.63     33.75 o
   3   7   3     4519.86     4528.79     52.97 o
   4   7   3      223.58      220.46     11.29 o
   5   7   3     1768.97     1689.69     44.65 o
   6   7   3        1.77       -8.80      8.80 o
   7   7   3      430.96      440.31     18.66 o
   8   7   3       23.25       28.97     11.63 o
   9   7   3      253.62      263.90     21.16 o
  10   7   3       30.17       -5.27     23.83 o
  -9   8   3       97.30      128.37     21.88 o
  -8   8   3      572.36      576.38     21.79 o
  -7   8   3      569.32      564.03     21.84 o
  -6   8   3      724.15      712.36     21.55 o
  -5   8   3      803.26      808.86     22.12 o
  -4   8   3       95.69       95.19      7.30 o
  -3   8   3      735.02      758.70     12.79 o
  -2   8   3     1007.28     1022.25     12.96 o
  -1   8   3     3213.08     3196.80     33.06 o
   0   8   3     2070.71     2157.40     20.67 o
   1   8   3      860.03      864.59     11.12 o
   2   8   3      120.75      129.81      5.24 o
   3   8   3       24.66       30.55      5.37 o
   4   8   3     1904.55     1792.22     67.45 o
   5   8   3      625.37      606.24     19.62 o
   6   8   3      979.54     1038.06     26.18 o
   7   8   3      341.99      301.52     16.20 o
   8   8   3       45.91       31.60     14.61 o
   9   8   3       21.41       27.21     16.77 o
  -9   9   3        4.43       17.26     16.35 o
  -8   9   3      194.98      170.34     15.94 o
  -7   9   3       31.62       15.83     11.82 o
  -6   9   3      277.52      254.30     15.33 o
  -5   9   3      318.79      310.72     29.25 o
  -4   9   3     3942.82     4010.70     60.23 o
  -3   9   3      274.64      276.06     11.05 o
  -2   9   3     1807.70     1825.02     24.47 o
  -1   9   3       69.07       71.66      5.26 o
   0   9   3       33.91       38.33      4.27 o
   1   9   3      812.70      812.34     12.70 o
   2   9   3     2213.07     2190.14     30.47 o
   3   9   3      111.65      125.63      7.24 o
   4   9   3      250.30      199.42     12.31 o
   5   9   3      137.42      107.71     11.44 o
   6   9   3       47.10       28.15     10.76 o
   7   9   3        4.11       -5.25     11.57 o
   8   9   3     1407.35     1525.25     36.65 o
   9   9   3       92.51      112.55     19.48 o
  -8  10   3     1058.06     1019.67     37.38 o
  -7  10   3      130.33      148.31     15.56 o
  -6  10   3     1385.21     1287.81     33.51 o
  -5  10   3       43.81       46.29     11.00 o
  -4  10   3       33.76       28.75      8.13 o
  -3  10   3      483.19      479.66     14.75 o
  -2  10   3     2030.23     1959.62     28.60 o
  -1  10   3     1395.72     1396.88     21.90 o
   0  10   3      721.88      745.77     17.23 o
   1  10   3      157.92      169.08      7.84 o
   2  10   3      189.15      186.27      8.11 o
   3  10   3        0.59       -1.40      8.02 o
   4  10   3     1219.95     1127.38     26.66 o
   5  10   3       41.95       47.85     16.58 o
   6  10   3     1291.76     1334.53     49.68 o
   7  10   3       15.11       24.58     13.00 o
   8  10   3      746.20      803.56     32.17 o
  -8  11   3        3.07       10.15     17.95 o
  -7  11   3      126.37      126.73     16.17 o
  -6  11   3      398.57      357.03     18.98 o
  -5  11   3      251.20      242.27     15.96 o
  -4  11   3     1035.44     1027.27     27.15 o
  -3  11   3      291.80      292.15     12.83 o
  -2  11   3      283.70      297.82     13.96 o
  -1  11   3       40.48       40.51      7.07 o
   0  11   3      108.85      114.87     10.34 o
   1  11   3     2368.25     2446.24     84.39 o
   2  11   3      713.01      712.66     19.04 o
   3  11   3     1599.10     1591.44     40.66 o
   4  11   3      891.60      858.43     40.13 o
   5  11   3       72.01       93.31     12.48 o
   6  11   3       57.99       90.65     13.99 o
   7  11   3       35.34       21.46     13.96 o
   8  11   3      698.55      692.58     33.35 o
  -7  12   3      672.15      654.07     75.01 o
  -6  12   3      212.54      194.12     20.51 o
  -5  12   3      332.28      286.00     32.43 o
  -4  12   3        0.50       13.27     13.38 o
  -3  12   3      122.65      120.00     15.07 o
  -2  12   3      233.17      198.07     15.30 o
  -1  12   3     1920.19     1894.28     73.64 o
   0  12   3       11.42       12.96     11.19 o
   1  12   3      832.35      831.08     27.06 o
   2  12   3        1.55        5.66     16.99 o
   3  12   3      393.22      414.86     21.65 o
   4  12   3       53.09       88.80     18.75 o
   5  12   3     1129.89     1091.56     35.50 o
   6  12   3       49.88       53.94     17.19 o
   7  12   3       30.11       15.63     18.44 o
  -6  13   3      154.84      146.94     20.71 o
  -5  13   3     1150.59     1197.53     61.73 o
  -4  13   3       82.00       62.39     15.56 o
  -3  13   3     1074.73     1082.37     33.46 o
  -2  13   3      176.23      136.15     23.44 o
  -1  13   3       54.02       46.29     21.10 o
   0  13   3        4.83       -2.62     11.98 o
   1  13   3     1446.86     1451.52     39.16 o
   2  13   3       23.68       22.27     18.36 o
   3  13   3      206.27      227.96     26.57 o
   4  13   3        1.45       20.82     14.88 o
   5  13   3       25.73       19.58     16.16 o
   6  13   3       42.12       16.71     16.82 o
  -5  14   3       40.02       46.43     17.82 o
  -4  14   3       43.00       40.24     26.18 o
  -3  14   3      304.65      282.65     32.82 o
  -2  14   3      318.42      293.00     30.28 o
  -1  14   3     1061.19     1039.38     47.47 o
   0  14   3      478.02      499.03     24.71 o
   1  14   3      123.54      135.56     24.81 o
   2  14   3      226.06      244.76     28.32 o
   3  14   3       37.83       44.15     23.64 o
   4  14   3       79.67      109.97     27.35 o
   5  14   3      161.82      147.87     29.50 o
  -3  15   3      128.90       92.39     29.30 o
  -2  15   3      326.21      397.70     35.75 o
  -1  15   3       16.41       37.70     23.05 o
   0  15   3       98.92      134.98     25.78 o
   1  15   3        3.57       -7.03     21.29 o
   2  15   3     1071.59     1043.29     52.35 o
   3  15   3        2.82       24.03     23.05 o
 -10   0   4      819.37      891.90     39.46 o
  -8   0   4     1768.44     1805.17     34.77 o
  -6   0   4      401.53      476.81     13.04 o
  -4   0   4     5550.57     5210.58     62.90 o
  -2   0   4    10592.92    10391.98    138.01 o
   0   0   4       21.71       19.85      5.86 o
   2   0   4     1370.28     1262.47     19.13 o
   4   0   4     5019.47     4977.67    120.19 o
   6   0   4      501.81      447.80     25.39 o
   8   0   4      938.36      895.44     29.89 o
  10   0   4     1120.11     1076.11     46.69 o
 -11   1   4      274.81      322.50     24.42 o
 -10   1   4       11.47        7.47     10.93 o
  -9   1   4       14.72       12.89      8.62 o
  -8   1   4      263.22      283.67     10.54 o
  -7   1   4     1506.49     1435.21     19.79 o
  -6   1   4     1438.56     1464.18     17.66 o
  -5   1   4     1892.82     1947.56     21.88 o
  -4   1   4       20.28       32.38      2.86 o
  -3   1   4        3.82        3.66      1.67 o
  -2   1   4     8741.45     8898.47     83.32 o
  -1   1   4       17.97       21.62      1.70 o
   0   1   4    11750.35    11163.91    133.03 o
   1   1   4     2875.67     2964.60     31.11 o
   2   1   4     3851.56     3824.75     37.57 o
   3   1   4      109.69      118.70      3.86 o
   4   1   4        8.32        8.71      2.59 o
   5   1   4      889.52      855.81     13.94 o
   6   1   4      851.88      828.86     14.28 o
   7   1   4     1009.76      974.53     20.43 o
   8   1   4     2544.36     2460.95     39.11 o
   9   1   4       38.09       35.77      8.82 o
  10   1   4        9.66       13.29     10.62 o
 -10   2   4      199.04      185.90     12.63 o
  -9   2   4     1478.99     1426.42     30.16 o
  -8   2   4      853.46      832.62     20.32 o
  -7   2   4      574.75      577.45      9.91 o
  -6   2   4       43.61       35.98      4.20 o
  -5   2   4     1418.40     1487.13     18.93 o
  -4   2   4     1049.12     1010.62     13.39 o
  -3   2   4     9700.73     9646.67     97.81 o
  -2   2   4     2291.34     2292.88     26.54 o
  -1   2   4     1273.15     1363.89     13.89 o
   0   2   4      192.68      233.03      5.59 o
   1   2   4     3930.09     4005.33     44.69 o
   2   2   4     2069.40     2169.97     28.70 o
   3   2   4     4053.22     3757.22     42.32 o
   4   2   4      732.56      708.22     11.94 o
   5   2   4     1870.86     1814.57     25.09 o
   6   2   4      262.97      259.36      8.07 o
   7   2   4       26.16       33.32      5.55 o
   8   2   4      221.44      236.66     11.30 o
   9   2   4      391.97      410.67     16.90 o
  10   2   4      225.28      239.42     14.75 o
  11   2   4      628.20      609.25     42.58 o
 -11   3   4      383.91      405.52     35.75 o
 -10   3   4       50.56       32.58     15.19 o
  -9   3   4        8.92        8.46      7.83 o
  -8   3   4       38.52       27.71      7.13 o
  -7   3   4     2076.59     2039.62     32.15 o
  -6   3   4        1.69        3.98      3.53 o
  -5   3   4     9476.84     9474.38    104.67 o
  -4   3   4      122.43      133.52      3.95 o
  -3   3   4       18.01       17.24      2.05 o
  -2   3   4      215.30      251.40      4.24 o
  -1   3   4    19189.63    18987.70    251.71 o
   0   3   4      480.13      487.28      7.03 o
   1   3   4    16951.51    16689.46    250.88 o
   2   3   4       96.42      110.52      4.76 o
   3   3   4       71.61       91.06      6.80 o
   4   3   4      368.30      374.26      8.67 o
   5   3   4      741.84      730.60     11.95 o
   6   3   4        2.65        7.04      4.62 o
   7   3   4      998.75     1070.23     18.17 o
   8   3   4      249.26      235.93     10.47 o
   9   3   4       54.03       63.40     10.41 o
  10   3   4       46.32       19.73     22.85 o
 -10   4   4      224.14      265.85     31.06 o
  -9   4   4     1124.40     1142.41     35.42 o
  -8   4   4       31.44       48.69      9.84 o
  -7   4   4      288.08      271.55     12.72 o
  -6   4   4      130.73      129.99      8.03 o
  -5   4   4     3164.42     3194.39     47.44 o
  -4   4   4      159.99      145.10      4.46 o
  -3   4   4     5160.09     5171.09     58.72 o
  -2   4   4     1412.98     1469.34     14.80 o
  -1   4   4      886.23      802.92      9.43 o
   0   4   4       94.97      105.01      2.81 o
   1   4   4     1645.74     1776.10     19.77 o
   2   4   4      246.87      241.72      9.44 o
   3   4   4     2934.86     2822.19     36.58 o
   4   4   4     2401.21     2619.57     37.61 o
   5   4   4     2686.55     2789.91     37.38 o
   6   4   4      336.91      319.62     10.62 o
   7   4   4       11.65       30.34      8.70 o
   8   4   4      126.40      134.37     18.64 o
   9   4   4      573.57      679.18     28.44 o
  10   4   4       61.12       82.63     24.03 o
 -10   5   4       52.68       39.85     22.46 o
  -9   5   4       50.89       63.41     29.98 o
  -8   5   4      954.26     1017.70     25.37 o
  -7   5   4     1155.45     1126.96     26.47 o
  -6   5   4     1123.41     1133.99     25.34 o
  -5   5   4     1494.54     1453.37     22.82 o
  -4   5   4       71.41       88.81      8.18 o
  -3   5   4       54.65       53.29      4.83 o
  -2   5   4      297.22      282.22      5.09 o
  -1   5   4     4207.11     4337.75     40.31 o
   0   5   4     3299.73     3346.18     29.81 o
   1   5   4     1971.14     2019.18     19.80 o
   2   5   4     6320.16     6771.02     83.24 o
   3   5   4      183.45      194.44      6.79 o
   4   5   4       43.19       41.34      4.63 o
   5   5   4      806.55      792.96     15.83 o
   6   5   4     2711.51     2537.86     46.63 o
   7   5   4      159.71      178.36     11.95 o
   8   5   4       88.75      101.34     11.70 o
   9   5   4        4.68       13.35     14.97 o
  10   5   4       75.64       50.40     24.22 o
 -10   6   4     1117.58     1016.92     51.37 o
  -9   6   4       72.77       71.59     16.44 o
  -8   6   4     1057.67     1087.86     27.50 o
  -7   6   4       93.27       93.39     11.00 o
  -6   6   4        0.46       -6.24      8.98 o
  -5   6   4      945.49      907.51     19.04 o
  -4   6   4     2589.88     2544.34     39.97 o
  -3   6   4      179.75      188.77      4.48 o
  -2   6   4     4960.71     4919.70     48.41 o
  -1   6   4      378.61      416.60      7.74 o
   0   6   4       31.02       39.57      2.56 o
   1   6   4      175.73      230.31      4.76 o
   2   6   4     4046.69     3986.64     46.46 o
   3   6   4      124.69      111.51      4.90 o
   4   6   4     4684.92     4653.31     54.03 o
   5   6   4       27.75        5.34      7.59 o
   6   6   4        7.82        3.25      8.29 o
   7   6   4       33.96       13.46      9.95 o
   8   6   4      365.79      326.10     16.69 o
   9   6   4        3.76        0.95     11.68 o
  10   6   4      377.45      343.21     35.36 o
 -10   7   4      137.42      132.44     29.11 o
  -9   7   4       24.57       10.25     14.81 o
  -8   7   4      538.35      547.00     20.82 o
  -7   7   4       29.72       22.59     10.49 o
  -6   7   4     1313.16     1317.46     29.34 o
  -5   7   4      363.16      340.78     12.58 o
  -4   7   4     1253.26     1302.48     21.12 o
  -3   7   4      144.53      146.39      4.40 o
  -2   7   4     1374.08     1358.55     15.68 o
  -1   7   4       98.38       84.48      3.79 o
   0   7   4     4184.13     4071.15     36.41 o
   1   7   4     1102.73     1053.83     11.19 o
   2   7   4     1060.33     1060.09     14.24 o
   3   7   4       21.19       21.62      5.03 o
   4   7   4      536.79      608.95     13.99 o
   5   7   4      285.76      299.64     13.78 o
   6   7   4     1364.04     1350.86     30.29 o
   7   7   4      758.84      737.19     31.90 o
   8   7   4      689.05      712.11     37.04 o
   9   7   4       41.64       33.95     15.80 o
  -9   8   4      226.82      216.91     20.22 o
  -8   8   4      843.47      866.06     28.12 o
  -7   8   4        8.43      -10.32     10.51 o
  -6   8   4       92.80       67.61     11.50 o
  -5   8   4      296.25      312.04     14.71 o
  -4   8   4      538.77      557.01     13.45 o
  -3   8   4     3241.27     3250.33     51.13 o
  -2   8   4      353.55      318.51      7.39 o
  -1   8   4     2569.09     2537.34     27.08 o
   0   8   4        5.83        2.96      2.80 o
   1   8   4       35.12       28.66      3.51 o
   2   8   4     2310.59     2279.69     26.71 o
   3   8   4     2594.51     2498.90     34.42 o
   4   8   4     2664.94     2675.91     48.70 o
   5   8   4      365.92      387.44     16.12 o
   6   8   4      216.96      216.23     13.87 o
   7   8   4      150.44      139.99     13.59 o
   8   8   4       72.59       71.98     13.45 o
   9   8   4      771.01      785.86     40.73 o
  -9   9   4        8.47       39.20     17.27 o
  -8   9   4      121.90      148.57     15.45 o
  -7   9   4      835.00      847.22     29.16 o
  -6   9   4      213.12      205.07     14.36 o
  -5   9   4      202.19      219.23     13.69 o
  -4   9   4      298.89      266.75     11.68 o
  -3   9   4       40.83       60.66      7.89 o
  -2   9   4      527.32      518.86     10.93 o
  -1   9   4     2620.87     2648.83     33.01 o
   0   9   4      151.98      135.84      5.57 o
   1   9   4     5933.24     5866.64     62.66 o
   2   9   4     1926.05     1939.80     26.09 o
   3   9   4     1770.97     1719.62     25.97 o
   4   9   4      278.39      231.58     13.05 o
   5   9   4     1193.07     1202.80     28.44 o
   6   9   4       16.55       12.93     10.78 o
   7   9   4     1263.12     1332.72     33.29 o
   8   9   4       25.24       20.12     13.47 o
   9   9   4        3.15       24.56     18.37 o
  -8  10   4      142.00      140.30     20.51 o
  -7  10   4       15.21       32.99     12.94 o
  -6  10   4       16.35       23.66     11.94 o
  -5  10   4      472.00      505.31     37.84 o
  -4  10   4      100.31       93.20     15.57 o
  -3  10   4     1418.95     1407.67     26.41 o
  -2  10   4       23.56       25.72      5.89 o
  -1  10   4     1136.15     1110.07     18.73 o
   0  10   4      214.71      201.19     11.02 o
   1  10   4       37.26       46.69      6.63 o
   2  10   4      256.57      236.84      9.03 o
   3  10   4     1928.49     1944.69     38.12 o
   4  10   4       32.86       10.40      9.61 o
   5  10   4      506.81      532.23     19.39 o
   6  10   4       76.54       47.69     12.88 o
   7  10   4       29.38       28.39     13.21 o
   8  10   4       49.60       42.15     18.30 o
  -8  11   4       72.24       85.68     30.86 o
  -7  11   4      379.85      356.34     20.16 o
  -6  11   4     1491.11     1460.75     44.84 o
  -5  11   4      541.75      572.00     21.42 o
  -4  11   4      579.98      569.60     20.40 o
  -3  11   4      245.38      196.79     13.25 o
  -2  11   4       92.29      102.22     10.09 o
  -1  11   4      788.81      800.43     17.63 o
   0  11   4     1457.95     1545.09     31.77 o
   1  11   4      788.60      789.87     45.32 o
   2  11   4       18.32       30.94      8.62 o
   3  11   4       17.15       13.55     11.09 o
   4  11   4       65.38       44.49     13.67 o
   5  11   4      678.58      731.32     23.72 o
   6  11   4      347.46      357.02     32.75 o
   7  11   4      274.21      301.20     19.01 o
  -7  12   4      137.60      126.59     20.49 o
  -6  12   4        8.39       24.33     16.76 o
  -5  12   4      257.55      252.94     26.18 o
  -4  12   4     1937.36     1844.09     65.24 o
  -3  12   4        4.15        3.67     15.04 o
  -2  12   4     1321.05     1333.68     36.37 o
  -1  12   4       40.92       47.59     15.82 o
   0  12   4        3.62        7.95     12.31 o
   1  12   4       60.16       70.05     12.91 o
   2  12   4     1927.07     1868.00     66.80 o
   3  12   4       81.98       62.76     13.98 o
   4  12   4      582.46      607.29     25.89 o
   5  12   4       49.15       57.54     15.81 o
   6  12   4      245.00      248.92     25.49 o
   7  12   4        0.69      -28.52     28.52 o
  -6  13   4     1060.89     1056.04     38.45 o
  -5  13   4       81.26       99.08     18.12 o
  -4  13   4      162.47      151.04     20.71 o
  -3  13   4       41.89       48.57     14.68 o
  -2  13   4      389.41      405.91     31.84 o
  -1  13   4       98.43      104.50     22.66 o
   0  13   4     1817.26     1837.21     46.10 o
   1  13   4       64.42       72.21     13.88 o
   2  13   4      263.48      263.90     27.15 o
   3  13   4       58.49       47.08     20.31 o
   4  13   4        2.86        9.73     14.57 o
   5  13   4      131.38      144.35     19.42 o
   6  13   4      613.57      689.05     32.80 o
  -5  14   4       49.70       80.40     19.11 o
  -4  14   4      356.49      420.36     37.31 o
  -3  14   4      420.23      409.62     36.53 o
  -2  14   4      367.51      424.66     34.77 o
  -1  14   4      249.07      219.17     28.32 o
   0  14   4       47.17       51.97     15.42 o
   1  14   4        2.00       -7.81     19.53 o
   2  14   4      856.50      877.25     45.90 o
   3  14   4      216.44      239.68     30.08 o
   4  14   4      382.03      396.73     36.33 o
  -3  15   4        0.68       12.31     25.20 o
  -2  15   4       78.98       99.43     28.13 o
  -1  15   4      406.61      426.61     36.14 o
   0  15   4      552.61      562.37     40.24 o
   1  15   4      316.76      299.65     30.86 o
   2  15   4       19.64       -1.76     23.24 o
  -9   0   5        8.81      -10.16     13.67 o
  -7   0   5     2773.15     2801.11     48.56 o
  -5   0   5     7546.12     7698.63    121.26 o
  -3   0   5    14023.21    15288.09    234.35 o
  -1   0   5       48.17       36.68      5.37 o
   1   0   5    12938.39    11750.44    181.28 o
   3   0   5      815.36      744.97     27.57 o
   5   0   5     4942.44     4776.01    149.21 o
   7   0   5     3141.32     2915.94     62.90 o
   9   0   5      705.85      716.23     25.96 o
 -11   1   5      158.43      181.66     20.12 o
 -10   1   5        7.61       17.44     11.24 o
  -9   1   5     1195.05     1200.55     26.98 o
  -8   1   5      124.20      126.80      8.27 o
  -7   1   5     2460.08     2523.22     31.43 o
  -6   1   5      178.43      183.36      7.60 o
  -5   1   5       91.80      147.33      4.45 o
  -4   1   5     4598.09     4855.18     50.37 o
  -3   1   5      110.50       72.36      2.21 o
  -2   1   5    11665.36    11925.96    129.42 o
  -1   1   5     7393.76     7413.09     99.01 o
   0   1   5     3256.22     3390.60     54.89 o
   1   1   5      204.15      237.59      6.07 o
   2   1   5      194.32      216.13      7.92 o
   3   1   5     7692.35     7800.37     86.10 o
   4   1   5       21.98       21.70      4.53 o
   5   1   5    10048.19     9917.10    109.26 o
   6   1   5       23.62       23.69      4.88 o
   7   1   5       27.06       22.70      5.37 o
   8   1   5      110.84      110.05      9.30 o
   9   1   5      852.02      810.47     19.69 o
  10   1   5       93.43      112.32     15.01 o
 -10   2   5      720.21      742.55     27.84 o
  -9   2   5       26.87       39.11      9.31 o
  -8   2   5       55.65       53.47     10.62 o
  -7   2   5     3128.77     3040.32     33.83 o
  -6   2   5     2053.41     2017.85     23.28 o
  -5   2   5     2671.39     2832.43     30.90 o
  -4   2   5     1121.78     1079.88     13.37 o
  -3   2   5      435.04      484.68      7.01 o
  -2   2   5     2620.10     2793.97     29.82 o
  -1   2   5      174.68      162.92      3.34 o
   0   2   5     1953.59     1917.30     20.80 o
   1   2   5       29.66       56.28      2.87 o
   2   2   5     7354.47     7528.40     90.37 o
   3   2   5     2980.32     3058.52     35.31 o
   4   2   5      257.58      279.92      6.04 o
   5   2   5       23.16       11.92      4.92 o
   6   2   5      985.71      955.18     16.26 o
   7   2   5     1324.38     1294.25     20.71 o
   8   2   5     1720.79     1660.16     29.04 o
   9   2   5      130.51      151.89     12.43 o
  10   2   5        5.08        0.14     13.26 o
 -10   3   5      580.53      589.90     27.40 o
  -9   3   5       16.90       26.49      8.40 o
  -8   3   5     2318.05     2292.85     42.09 o
  -7   3   5      107.50       99.70      6.14 o
  -6   3   5      192.43      201.42      7.61 o
  -5   3   5      197.63      206.99      6.07 o
  -4   3   5     4469.72     4576.26     45.09 o
  -3   3   5       19.86       27.12      2.64 o
  -2   3   5     6916.05     6868.20     75.62 o
  -1   3   5       39.85       27.86      1.56 o
   0   3   5      650.54      660.13     10.92 o
   1   3   5      590.79      622.43     15.27 o
   2   3   5     4158.90     4231.74     47.62 o
   3   3   5       11.07       19.29      3.50 o
   4   3   5     4404.09     4214.26     84.77 o
   5   3   5      120.34      126.57      6.27 o
   6   3   5     1780.34     1756.48     25.72 o
   7   3   5       13.80       16.86      5.81 o
   8   3   5       21.19       17.67      7.43 o
   9   3   5       30.31       31.65     10.30 o
  10   3   5      113.99       93.37     24.03 o
 -10   4   5      243.49      265.07     30.86 o
  -9   4   5       54.41       47.62     21.29 o
  -8   4   5       10.17       29.19      8.99 o
  -7   4   5       33.15       33.57      8.50 o
  -6   4   5      863.26      869.52     15.00 o
  -5   4   5     3126.51     3145.96     32.13 o
  -4   4   5     3337.33     3300.53     33.31 o
  -3   4   5      459.22      507.71     10.29 o
  -2   4   5      180.02      171.61      7.36 o
  -1   4   5       40.31       26.03      1.55 o
   0   4   5     9625.24     9948.70     89.00 o
   1   4   5     2075.99     2135.23     25.45 o
   2   4   5     7158.40     7335.86     74.54 o
   3   4   5       23.34       17.66      3.70 o
   4   4   5      252.11      289.15      8.73 o
   5   4   5      171.01      166.55      7.18 o
   6   4   5     2180.35     2126.58     36.13 o
   7   4   5      350.50      339.65     14.69 o
   8   4   5      947.88      927.65     24.16 o
   9   4   5      169.06      158.29     17.13 o
  10   4   5       91.20       94.15     25.20 o
 -10   5   5      285.75      305.51     33.79 o
  -9   5   5      501.10      546.07     26.17 o
  -8   5   5      448.69      458.50     18.06 o
  -7   5   5     1066.58     1035.95     34.64 o
  -6   5   5      534.22      534.86     20.31 o
  -5   5   5      142.54      154.20      7.56 o
  -4   5   5     2648.07     2649.05     29.53 o
  -3   5   5     3512.84     3473.75     34.93 o
  -2   5   5     4962.37     4987.06     48.82 o
  -1   5   5     6586.16     6754.11     75.03 o
   0   5   5     4063.65     4434.22     41.00 o
   1   5   5       39.85       32.42      2.51 o
   2   5   5      997.14      923.22     16.86 o
   3   5   5     3992.22     4068.72     51.79 o
   4   5   5      855.07      815.63     14.52 o
   5   5   5     1606.58     1610.65     26.89 o
   6   5   5       84.99       82.59      9.72 o
   7   5   5        1.84        4.84      9.45 o
   8   5   5      263.43      243.73     17.37 o
   9   5   5      288.57      266.82     21.10 o
  10   5   5       87.14       43.95     24.81 o
 -10   6   5        0.31       -1.56     23.83 o
  -9   6   5        1.46       12.60     15.92 o
  -8   6   5        0.92       -2.28     10.40 o
  -7   6   5      961.64      972.59     35.59 o
  -6   6   5      354.60      361.28     15.59 o
  -5   6   5     5231.83     5120.45     74.03 o
  -4   6   5      330.57      346.96      9.06 o
  -3   6   5     1104.95     1121.63     13.52 o
  -2   6   5      187.62      214.94      5.09 o
  -1   6   5     1351.47     1359.03     17.39 o
   0   6   5        8.79       11.14      2.87 o
   1   6   5     5340.56     5350.94     49.40 o
   2   6   5       71.44       73.43      5.04 o
   3   6   5      494.21      482.51     11.59 o
   4   6   5       88.64       99.02      8.30 o
   5   6   5      790.17      814.75     17.01 o
   6   6   5      887.71      843.22     28.76 o
   7   6   5     1442.71     1492.09     43.86 o
   8   6   5      145.84      164.44     15.32 o
   9   6   5      872.36      942.44     41.68 o
  10   6   5        2.57       17.97     25.59 o
  -9   7   5      644.73      658.48     42.39 o
  -8   7   5      454.63      430.68     19.52 o
  -7   7   5      235.92      246.56     14.91 o
  -6   7   5      218.46      191.92     12.81 o
  -5   7   5       89.97       84.56      8.79 o
  -4   7   5      105.12      100.11      6.72 o
  -3   7   5     3665.74     3712.67     38.05 o
  -2   7   5      385.80      402.04      7.13 o
  -1   7   5     2119.39     2188.67     23.52 o
   0   7   5       59.92       77.49      3.40 o
   1   7   5       99.91       88.47      3.65 o
   2   7   5      373.05      362.63      7.79 o
   3   7   5     3071.31     3153.34     47.50 o
   4   7   5       59.17       59.80      7.31 o
   5   7   5     1956.56     1924.92     38.30 o
   6   7   5      104.74      106.95     19.82 o
   7   7   5      721.48      689.85     52.65 o
   8   7   5        2.81       -6.71     11.75 o
   9   7   5      195.45      213.22     19.86 o
  -9   8   5      101.20      110.56     17.72 o
  -8   8   5      304.54      275.67     16.82 o
  -7   8   5     1041.23     1037.91     28.07 o
  -6   8   5     2500.02     2413.85     46.98 o
  -5   8   5     1340.14     1315.39     30.07 o
  -4   8   5      865.04      871.54     16.98 o
  -3   8   5      539.90      513.63     12.94 o
  -2   8   5       27.93       37.09      4.04 o
  -1   8   5      745.74      768.94     11.00 o
   0   8   5      338.68      346.62      6.64 o
   1   8   5     1084.13     1110.99     12.49 o
   2   8   5      378.71      376.35      9.45 o
   3   8   5       39.64       37.12      8.77 o
   4   8   5      248.53      256.24     13.04 o
   5   8   5       41.80       40.38      9.80 o
   6   8   5      282.82      267.19     14.92 o
   7   8   5       66.11       99.06     12.84 o
   8   8   5      825.18      898.88     27.18 o
   9   8   5      425.07      435.66     62.31 o
  -9   9   5       69.34      107.95     19.36 o
  -8   9   5     1524.71     1443.01     35.70 o
  -7   9   5        4.78       13.31     11.64 o
  -6   9   5      395.75      391.77     18.07 o
  -5   9   5        6.79       -1.20      9.96 o
  -4   9   5      119.98      131.84     11.80 o
  -3   9   5        5.58        9.57      6.42 o
  -2   9   5     2006.60     2045.85     28.54 o
  -1   9   5      134.69      137.12      6.55 o
   0   9   5       49.03       56.77      5.23 o
   1   9   5       39.34       43.37      4.87 o
   2   9   5     1317.78     1272.59     20.54 o
   3   9   5       71.42       60.64      7.57 o
   4   9   5     2897.62     2890.84     52.86 o
   5   9   5       14.59       14.12     10.00 o
   6   9   5      516.00      498.25     19.63 o
   7   9   5      262.73      271.69     17.32 o
   8   9   5        3.80       -3.75     12.95 o
  -8  10   5       38.36        9.44     25.10 o
  -7  10   5      235.05      222.92     17.34 o
  -6  10   5      879.76      877.81     26.65 o
  -5  10   5        3.30       -4.43     11.12 o
  -4  10   5      894.31      937.07     25.29 o
  -3  10   5       21.39       17.96      9.19 o
  -2  10   5       58.18       72.40      6.83 o
  -1  10   5      342.79      369.03     10.81 o
   0  10   5     3409.12     3446.16     50.27 o
   1  10   5     2254.24     2211.16     38.42 o
   2  10   5     1962.30     1994.20     32.58 o
   3  10   5      244.60      235.62     14.86 o
   4  10   5      152.35      163.41     21.52 o
   5  10   5       51.93       45.66     12.28 o
   6  10   5      701.86      690.54     23.56 o
   7  10   5       70.49       78.15     15.23 o
   8  10   5      405.21      394.86     26.72 o
  -7  11   5      281.21      303.18     22.15 o
  -6  11   5       13.45       16.54     12.75 o
  -5  11   5      343.67      335.17     20.91 o
  -4  11   5      828.30      861.62     25.26 o
  -3  11   5     2208.67     2234.98     53.17 o
  -2  11   5     2049.23     2012.93     72.86 o
  -1  11   5     1236.35     1221.65     22.78 o
   0  11   5      364.80      343.44     19.37 o
   1  11   5      122.03      122.94     12.84 o
   2  11   5      122.92      116.55     10.10 o
   3  11   5      189.76      202.54     16.27 o
   4  11   5      709.37      743.89     64.66 o
   5  11   5      317.41      340.66     17.71 o
   6  11   5      226.19      223.71     23.58 o
   7  11   5       29.42       42.78     18.14 o
  -7  12   5      552.20      561.41     30.63 o
  -6  12   5       19.39       21.95     17.66 o
  -5  12   5     1233.27     1149.50     37.57 o
  -4  12   5       22.83       46.29     16.60 o
  -3  12   5        8.81        5.24     12.95 o
  -2  12   5       12.84       10.49     19.14 o
  -1  12   5      333.01      356.12     18.85 o
   0  12   5      308.29      308.70     17.70 o
   1  12   5      517.07      489.51     22.36 o
   2  12   5      178.68      154.32     21.88 o
   3  12   5      135.89      115.63     15.07 o
   4  12   5       37.55       70.33     15.60 o
   5  12   5       68.56       84.18     17.19 o
   6  12   5       41.51       47.19     17.73 o
  -6  13   5      170.84      149.42     21.76 o
  -5  13   5       42.73       57.62     28.62 o
  -4  13   5       57.24       65.18     16.27 o
  -3  13   5     1031.00     1032.81     35.36 o
  -2  13   5       25.78       29.69     20.71 o
  -1  13   5      614.29      567.65     37.50 o
   0  13   5       40.22       23.91     13.01 o
   1  13   5        0.13      -12.57     12.57 o
   2  13   5       44.91        8.20     20.31 o
   3  13   5      521.17      506.90     36.92 o
   4  13   5      206.82      235.84     19.52 o
   5  13   5      378.34      392.56     24.51 o
  -4  14   5      426.97      459.43     38.87 o
  -3  14   5       51.96       83.02     25.98 o
  -2  14   5       31.68       -9.96     23.05 o
  -1  14   5       98.55       58.01     21.68 o
   0  14   5      522.40      567.05     71.49 o
   1  14   5      474.36      477.40     34.18 o
   2  14   5      435.09      479.55     35.55 o
   3  14   5        5.19       12.70     23.44 o
   4  14   5        1.44       -7.03     25.20 o
  -2  15   5      374.27      393.99     36.14 o
  -1  15   5        2.29       19.92     24.22 o
   0  15   5      201.76      236.94     30.86 o
   1  15   5       13.84       27.74     22.27 o
   2  15   5       88.61      114.47     27.15 o
 -10   0   6      103.93      128.73     20.51 o
  -8   0   6     1625.33     1645.15     39.71 o
  -6   0   6       49.47       51.12      6.29 o
  -4   0   6     5385.03     5751.54     78.25 o
  -2   0   6    14408.81    14091.34    474.18 o
   0   0   6     8337.35     8356.87    231.47 o
   2   0   6     3344.26     3532.97     98.64 o
   4   0   6      367.01      341.61     10.67 o
   6   0   6     2348.77     2184.49     62.65 o
   8   0   6      455.65      418.67     19.59 o
  10   0   6       84.00       85.89     22.27 o
 -10   1   6      791.02      772.53     55.57 o
  -9   1   6      653.34      624.11     19.10 o
  -8   1   6       58.26       62.69      7.74 o
  -7   1   6        1.50        5.68      5.19 o
  -6   1   6     1828.35     1770.13     20.83 o
  -5   1   6     1318.17     1334.36     16.19 o
  -4   1   6     3409.42     3337.73     35.54 o
  -3   1   6      515.90      556.52      6.53 o
  -2   1   6     3097.61     3256.37     40.07 o
  -1   1   6     1771.52     1784.92     23.39 o
   0   1   6     3428.26     3338.45     47.02 o
   1   1   6      396.03      373.96      8.30 o
   2   1   6     4381.17     3918.00     44.76 o
   3   1   6      650.73      614.06     10.84 o
   4   1   6     1661.86     1567.81     24.39 o
   5   1   6       10.08        9.31      3.66 o
   6   1   6      657.05      667.68     13.32 o
   7   1   6      610.21      595.01     13.18 o
   8   1   6      207.71      226.38     10.96 o
   9   1   6     1054.20     1051.55     40.85 o
  10   1   6      568.26      548.44     25.76 o
 -10   2   6      306.35      343.34     24.02 o
  -9   2   6      825.27      845.11     22.27 o
  -8   2   6      795.23      784.99     23.08 o
  -7   2   6     2789.25     2835.63     38.41 o
  -6   2   6       22.35       23.25      3.72 o
  -5   2   6      766.57      824.55     11.33 o
  -4   2   6        8.88       16.12      2.44 o
  -3   2   6     1219.73     1185.12     15.53 o
  -2   2   6     2064.23     2145.79     21.70 o
  -1   2   6    11384.84    11260.25    133.76 o
   0   2   6      518.23      453.53      7.54 o
   1   2   6     2787.73     2921.66     33.88 o
   2   2   6      169.23      208.78      6.00 o
   3   2   6     2096.29     2126.12     28.07 o
   4   2   6      808.01      752.90     12.52 o
   5   2   6     2355.60     2250.46     30.97 o
   6   2   6      338.79      324.59      9.67 o
   7   2   6      170.39      162.24      7.93 o
   8   2   6      262.38      257.82     11.44 o
   9   2   6      833.44      833.20     23.93 o
  10   2   6       87.26       71.94     15.18 o
 -10   3   6      186.36      170.92     26.76 o
  -9   3   6      649.65      704.88     19.71 o
  -8   3   6       26.28       24.53      8.26 o
  -7   3   6      335.94      335.42      9.87 o
  -6   3   6      175.40      176.99      5.59 o
  -5   3   6     2079.66     2055.81     23.46 o
  -4   3   6      139.38      142.15      4.26 o
  -3   3   6     1892.61     1914.45     23.59 o
  -2   3   6        4.33        5.91      2.59 o
  -1   3   6      724.49      758.82      9.18 o
   0   3   6       84.75      106.55      3.45 o
   1   3   6    13831.27    14114.88    154.16 o
   2   3   6     1641.00     1819.67     22.47 o
   3   3   6    12567.04    12563.85    149.75 o
   4   3   6       34.46       34.59      5.16 o
   5   3   6      109.91      115.75      7.89 o
   6   3   6       96.82       90.00      7.39 o
   7   3   6     1034.24     1019.83     18.23 o
   8   3   6      111.95      119.70     11.14 o
   9   3   6      481.12      494.11     24.42 o
  10   3   6      364.02      368.21     33.01 o
 -10   4   6        2.92      -18.95     22.07 o
  -9   4   6      974.92     1009.66     59.38 o
  -8   4   6      129.01      128.06     15.09 o
  -7   4   6     2895.49     2874.74     43.65 o
  -6   4   6     2611.46     2557.08     32.51 o
  -5   4   6      869.34      870.76     13.94 o
  -4   4   6       83.23       84.88      3.56 o
  -3   4   6     2790.77     2716.79     27.79 o
  -2   4   6       36.01       22.08      2.79 o
  -1   4   6     4207.29     4180.41     38.75 o
   0   4   6      365.32      386.01      6.54 o
   1   4   6      880.71      866.93     12.31 o
   2   4   6     3871.08     4221.05     52.64 o
   3   4   6     3226.42     3324.81     43.07 o
   4   4   6     1184.30     1163.29     18.44 o
   5   4   6     3847.24     3772.29     54.87 o
   6   4   6     1317.60     1259.08     31.07 o
   7   4   6      841.76      842.37     22.35 o
   8   4   6       17.96       25.46     10.08 o
   9   4   6      249.79      265.29     20.63 o
  10   4   6       18.51       22.46     23.24 o
 -10   5   6      164.38      168.77     29.89 o
  -9   5   6       34.92       37.18     15.78 o
  -8   5   6      244.10      253.20     26.79 o
  -7   5   6      121.34      136.69     11.54 o
  -6   5   6     1184.12     1190.87     26.73 o
  -5   5   6     1614.76     1592.24     21.51 o
  -4   5   6     7572.02     7658.95     69.96 o
  -3   5   6      340.92      300.71      6.03 o
  -2   5   6       59.48       62.33      3.32 o
  -1   5   6      313.16      332.28      5.01 o
   0   5   6     1145.53     1161.41     12.59 o
   1   5   6     4833.54     5101.40     50.06 o
   2   5   6     1808.97     1740.04     30.30 o
   3   5   6     1251.00     1253.52     19.40 o
   4   5   6      141.31      128.96      8.40 o
   5   5   6      644.21      598.71     15.23 o
   6   5   6       54.68       73.35     11.36 o
   7   5   6       69.43       92.52     13.09 o
   8   5   6     1246.25     1235.58     29.93 o
   9   5   6       76.71       82.49     16.55 o
  10   5   6      125.84      103.14     27.54 o
 -10   6   6       62.38       83.80     26.57 o
  -9   6   6      145.46      148.22     18.81 o
  -8   6   6      631.13      637.82     21.28 o
  -7   6   6       64.61       48.80     10.56 o
  -6   6   6      702.96      738.68     18.13 o
  -5   6   6     1275.58     1247.42     23.92 o
  -4   6   6     1358.06     1375.22     17.60 o
  -3   6   6        2.34       -1.49      2.90 o
  -2   6   6     6779.47     6804.98     70.85 o
  -1   6   6       79.26      108.93      4.17 o
   0   6   6     8326.39     8364.90     72.16 o
   1   6   6       37.00       67.63      3.62 o
   2   6   6      397.67      390.77      7.59 o
   3   6   6     1641.65     1718.01     28.56 o
   4   6   6      491.96      459.62     13.76 o
   5   6   6       48.60       49.27      7.01 o
   6   6   6      927.28      920.11     23.76 o
   7   6   6       79.42       56.13     11.26 o
   8   6   6       16.00       10.28     11.39 o
   9   6   6       51.35       37.74     15.46 o
  10   6   6      525.40      462.56     40.63 o
  -9   7   6      163.17      154.12     28.52 o
  -8   7   6      346.36      348.39     18.71 o
  -7   7   6        4.19        5.82     10.67 o
  -6   7   6      539.98      539.71     20.30 o
  -5   7   6       62.63       69.00      8.54 o
  -4   7   6     1449.52     1484.29     23.32 o
  -3   7   6      845.74      861.28     14.39 o
  -2   7   6      648.62      626.56     10.12 o
  -1   7   6       10.27       15.70      3.54 o
   0   7   6     2007.33     2085.31     20.29 o
   1   7   6      237.23      224.04      5.40 o
   2   7   6     6512.83     6431.64     73.26 o
   3   7   6      720.99      759.00     17.10 o
   4   7   6      821.42      846.47     17.89 o
   5   7   6      389.98      380.54     15.65 o
   6   7   6      575.94      565.24     19.09 o
   7   7   6      332.06      331.68     37.75 o
   8   7   6     1101.84     1188.83     52.62 o
   9   7   6      200.42      216.82     21.01 o
  -9   8   6      100.41       66.07     17.36 o
  -8   8   6      316.42      348.39     18.71 o
  -7   8   6      856.18      821.02     25.15 o
  -6   8   6       20.08       25.73     10.93 o
  -5   8   6       78.52       86.02     10.96 o
  -4   8   6     1163.84     1165.32     27.24 o
  -3   8   6      715.98      706.89     16.38 o
  -2   8   6     2228.08     2245.17     28.67 o
  -1   8   6     3898.74     3749.54     41.31 o
   0   8   6     1021.26     1002.11     13.37 o
   1   8   6      155.89      154.02      5.02 o
   2   8   6      803.80      785.97     15.21 o
   3   8   6      443.65      454.90     12.95 o
   4   8   6       85.92       65.82      9.91 o
   5   8   6     1973.24     2048.23     40.93 o
   6   8   6      515.16      549.14     19.99 o
   7   8   6      154.82      166.94     14.54 o
   8   8   6       19.68        8.33     12.64 o
   9   8   6        7.80       -7.24     17.04 o
  -8   9   6      121.56      105.03     18.43 o
  -7   9   6      252.59      252.00     19.56 o
  -6   9   6      324.84      340.14     17.62 o
  -5   9   6     3136.92     3051.89     56.76 o
  -4   9   6      166.69      159.18     12.21 o
  -3   9   6     2152.78     2128.27     46.11 o
  -2   9   6        0.44        0.10      5.14 o
  -1   9   6      223.73      226.71      7.88 o
   0   9   6      167.44      182.97      7.10 o
   1   9   6     1794.81     1837.79     23.18 o
   2   9   6        2.36        5.64      6.48 o
   3   9   6     1308.11     1374.09     25.01 o
   4   9   6       55.16       61.51     10.60 o
   5   9   6       84.59       89.16     11.32 o
   6   9   6        0.01        1.88     11.15 o
   7   9   6      379.43      377.23     19.34 o
   8   9   6      266.26      270.61     22.62 o
  -8  10   6      300.63      276.66     22.97 o
  -7  10   6     1015.60      945.60     28.59 o
  -6  10   6      472.88      456.66     20.54 o
  -5  10   6      352.26      325.95     17.10 o
  -4  10   6      391.44      368.04     16.98 o
  -3  10   6      562.98      595.20     22.19 o
  -2  10   6        5.31        7.79      6.08 o
  -1  10   6     2192.58     2157.38     34.45 o
   0  10   6        2.89        2.35      6.06 o
   1  10   6       54.44       64.72      8.80 o
   2  10   6      231.40      195.25     11.21 o
   3  10   6     1047.73     1019.59     29.40 o
   4  10   6      467.07      450.79     18.11 o
   5  10   6     2364.17     2405.29     57.99 o
   6  10   6       56.49       41.70     12.89 o
   7  10   6      215.74      211.58     20.76 o
   8  10   6       48.51      122.65     35.84 o
  -7  11   6       25.90       27.52     21.83 o
  -6  11   6       58.43       64.52     14.35 o
  -5  11   6      116.39      148.70     14.72 o
  -4  11   6      645.80      656.30     22.71 o
  -3  11   6      195.83      221.66     17.54 o
  -2  11   6      148.87      152.29     14.71 o
  -1  11   6       39.31       25.39     11.28 o
   0  11   6      374.92      379.87     15.55 o
   1  11   6     1139.02     1109.54     44.34 o
   2  11   6     1226.72     1237.36     27.20 o
   3  11   6      823.70      807.57     27.05 o
   4  11   6       36.70       22.74     13.18 o
   5  11   6       12.81       -4.04     13.67 o
   6  11   6      177.11      162.70     16.02 o
   7  11   6      121.85      136.70     19.01 o
  -6  12   6      210.59      225.71     21.99 o
  -5  12   6      100.67      108.22     18.21 o
  -4  12   6        2.00        9.86     13.96 o
  -3  12   6       40.15       37.28     14.18 o
  -2  12   6     2183.38     2175.88     51.65 o
  -1  12   6      190.00      212.29     20.80 o
   0  12   6     2001.95     2050.95     49.18 o
   1  12   6        0.83       -4.52     21.78 o
   2  12   6       49.44       51.99     13.38 o
   3  12   6        4.61        0.89     19.24 o
   4  12   6      848.38      843.14     31.05 o
   5  12   6       43.44       28.71     16.46 o
   6  12   6      109.29      108.55     18.92 o
  -5  13   6       92.93       85.00     18.07 o
  -4  13   6      949.40      925.61     33.79 o
  -3  13   6      114.81      109.29     16.37 o
  -2  13   6       68.83       65.83     23.05 o
  -1  13   6      217.61      195.53     26.18 o
   0  13   6      773.47      846.94     29.60 o
   1  13   6      174.15      162.73     18.95 o
   2  13   6     2563.61     2369.62     80.28 o
   3  13   6        1.63       16.60     22.07 o
   4  13   6      447.56      471.93     38.09 o
   5  13   6      121.04      123.98     19.72 o
  -4  14   6       23.87       47.47     25.98 o
  -3  14   6      218.90      241.44     31.06 o
  -2  14   6      398.16      409.82     35.94 o
  -1  14   6      125.78      140.84     28.13 o
   0  14   6      493.85      447.79     24.03 o
   1  14   6       25.94        6.19     15.24 o
   2  14   6        9.27       12.89     23.24 o
   3  14   6       68.52       54.11     25.20 o
   4  14   6      610.23      599.68     42.78 o
  -2  15   6       98.26       84.39     26.18 o
  -1  15   6       29.35        3.71     25.00 o
   0  15   6       37.27       85.75     25.39 o
   1  15   6      221.96      210.57     29.50 o
   2  15   6      557.58      602.81     42.78 o
  -9   0   7     1486.60     1536.90     55.67 o
  -7   0   7      169.61      212.04     13.24 o
  -5   0   7     1823.23     1787.88     26.78 o
  -3   0   7     4780.21     4553.29     64.93 o
  -1   0   7      222.57      292.16     20.71 o
   1   0   7     6629.15     6537.40    307.95 o
   3   0   7    10093.93     9604.90    150.36 o
   5   0   7     1587.36     1545.18     29.44 o
   7   0   7      545.52      515.09     20.30 o
   9   0   7      745.77      719.86     27.21 o
 -10   1   7       63.71       94.42     13.59 o
  -9   1   7      541.34      539.16     18.41 o
  -8   1   7       53.90       82.49      9.53 o
  -7   1   7     3958.95     4005.60     58.52 o
  -6   1   7      118.66      127.54      4.89 o
  -5   1   7     4644.55     4962.61     52.18 o
  -4   1   7      120.68      131.34      3.37 o
  -3   1   7     2205.88     2414.41     28.33 o
  -2   1   7       91.68       89.47      4.02 o
  -1   1   7     7707.20     7594.03     91.46 o
   0   1   7     8178.38     8290.97    212.77 o
   1   1   7       72.60       62.03      4.02 o
   2   1   7     1818.43     1826.87     24.83 o
   3   1   7     1489.73     1518.29     19.89 o
   4   1   7      784.61      772.02     21.11 o
   5   1   7     1474.33     1403.57     24.08 o
   6   1   7      479.56      478.08      9.87 o
   7   1   7      931.23      911.15     16.95 o
   8   1   7       19.11       19.03      7.93 o
   9   1   7      167.69      172.32     11.32 o
  10   1   7       36.23       72.08     23.44 o
 -10   2   7      220.10      247.22     16.44 o
  -9   2   7       43.69       57.28     14.79 o
  -8   2   7      180.21      200.77     11.50 o
  -7   2   7      284.79      290.86     10.78 o
  -6   2   7      517.74      567.48      9.63 o
  -5   2   7     1013.87     1070.47     13.81 o
  -4   2   7     5246.55     5292.11     51.66 o
  -3   2   7     3484.15     3432.84     39.91 o
  -2   2   7     5734.02     6103.47     68.04 o
  -1   2   7      136.85      177.22      4.47 o
   0   2   7      306.97      296.00     11.38 o
   1   2   7     4104.33     4346.18     56.22 o
   2   2   7     2368.72     2215.23     29.37 o
   3   2   7     1141.01     1124.23     19.03 o
   4   2   7     1646.83     1551.90     20.46 o
   5   2   7      299.25      289.08     11.41 o
   6   2   7       47.84       40.39      6.68 o
   7   2   7       18.30       19.26      6.34 o
   8   2   7      600.09      576.03     23.46 o
   9   2   7      278.59      275.14     15.16 o
  10   2   7      480.97      493.36     25.02 o
 -10   3   7        0.12       37.31     22.46 o
  -9   3   7       64.72       93.13     14.40 o
  -8   3   7      638.92      663.18     20.62 o
  -7   3   7       43.61       43.48      5.85 o
  -6   3   7     2599.99     2586.59     31.90 o
  -5   3   7       21.72       26.90      2.95 o
  -4   3   7      434.01      463.64      8.19 o
  -3   3   7       60.77       60.01      4.42 o
  -2   3   7     2654.41     2647.78     26.66 o
  -1   3   7      612.31      710.27      9.00 o
   0   3   7     7473.48     7617.85     85.57 o
   1   3   7      249.39      261.81      6.38 o
   2   3   7     1108.60     1138.05     16.96 o
   3   3   7       47.54       45.36      4.23 o
   4   3   7     2039.50     2046.07     24.88 o
   5   3   7        5.38       12.08      5.69 o
   6   3   7     4129.44     4066.41     59.52 o
   7   3   7      232.74      239.66     10.80 o
   8   3   7      659.76      723.42     21.35 o
   9   3   7       68.51       38.20     14.57 o
  10   3   7      230.73      222.29     28.91 o
 -10   4   7      537.37      564.33     41.41 o
  -9   4   7      973.65      898.84     45.12 o
  -8   4   7      114.82      130.04     19.24 o
  -7   4   7       39.38       32.62      6.09 o
  -6   4   7     1290.60     1289.94     20.57 o
  -5   4   7      852.96      821.05     10.27 o
  -4   4   7     6977.65     7021.47     73.31 o
  -3   4   7     2443.37     2398.00     32.14 o
  -2   4   7     7185.47     7350.90     82.21 o
  -1   4   7      280.74      270.05      5.04 o
   0   4   7      750.85      915.26     11.94 o
   1   4   7      111.28       92.17      4.31 o
   2   4   7     2312.48     2215.71     29.76 o
   3   4   7      214.36      233.42      9.26 o
   4   4   7      859.00      854.61     26.74 o
   5   4   7        7.27       17.29      6.07 o
   6   4   7      433.71      405.00     12.86 o
   7   4   7      349.79      337.06     18.19 o
   8   4   7     1572.87     1565.69     34.41 o
   9   4   7      160.06      159.00     18.09 o
  10   4   7      218.01      223.07     31.64 o
 -10   5   7        4.24      -23.24     23.24 o
  -9   5   7      315.02      282.13     37.99 o
  -8   5   7      516.03      523.84     25.45 o
  -7   5   7     2473.45     2431.33     46.18 o
  -6   5   7      826.36      842.33     16.45 o
  -5   5   7      892.29      910.44     13.19 o
  -4   5   7     1088.39     1121.19     13.66 o
  -3   5   7       78.97       84.12      3.65 o
  -2   5   7     1105.77     1044.28     13.48 o
  -1   5   7     2554.37     2535.06     24.80 o
   0   5   7     1657.46     1585.03     17.59 o
   1   5   7     2146.80     2044.89     27.72 o
   2   5   7        9.98        8.74      4.17 o
   3   5   7     1444.60     1443.81     40.57 o
   4   5   7     2049.76     2070.68     48.13 o
   5   5   7     2466.64     2468.30     38.67 o
   6   5   7     1926.86     1849.03     31.48 o
   7   5   7     1121.65     1123.11     27.22 o
   8   5   7      431.65      467.71     32.98 o
   9   5   7        0.18      -10.25     14.92 o
  10   5   7        0.46      -24.03     24.03 o
 -10   6   7        2.51      -15.82     24.61 o
  -9   6   7     1170.67     1210.30     55.67 o
  -8   6   7       72.12       60.78     12.13 o
  -7   6   7        3.33        1.31     10.05 o
  -6   6   7       13.65        6.93      7.79 o
  -5   6   7     1636.84     1639.08     29.19 o
  -4   6   7     2492.43     2453.62     28.54 o
  -3   6   7     1871.25     1902.30     22.43 o
  -2   6   7      755.61      803.17     11.59 o
  -1   6   7       46.65       31.56      3.02 o
   0   6   7       10.59        7.33      2.95 o
   1   6   7     3686.75     3716.66     40.23 o
   2   6   7       53.67       56.11      5.20 o
   3   6   7     6041.33     6064.00     85.73 o
   4   6   7     1397.55     1367.74     24.58 o
   5   6   7     1605.34     1568.49     27.57 o
   6   6   7        5.28       -0.97      9.20 o
   7   6   7      308.41      307.56     15.90 o
   8   6   7      104.76       65.05     12.71 o
   9   6   7      447.85      461.00     50.20 o
  -9   7   7      152.88      161.74     30.08 o
  -8   7   7       46.47       41.21     12.48 o
  -7   7   7     2567.44     2598.61     50.60 o
  -6   7   7      327.87      326.62     21.54 o
  -5   7   7      133.17      140.65     13.25 o
  -4   7   7      127.56      124.52      9.08 o
  -3   7   7     1213.77     1287.56     18.38 o
  -2   7   7      101.42      121.10      5.11 o
  -1   7   7     4828.55     4803.99     48.24 o
   0   7   7      411.00      446.09      7.97 o
   1   7   7     2175.22     2158.26     25.04 o
   2   7   7      291.25      280.70      8.15 o
   3   7   7      358.47      371.40     12.60 o
   4   7   7      212.13      201.12     16.32 o
   5   7   7      759.53      776.07     22.10 o
   6   7   7       18.80       18.12     10.16 o
   7   7   7      364.56      389.88     18.27 o
   8   7   7        1.44        8.54     11.95 o
   9   7   7        9.94        1.22     16.53 o
  -9   8   7       59.11       64.66     26.96 o
  -8   8   7      302.70      294.27     34.83 o
  -7   8   7       47.75       20.06     12.33 o
  -6   8   7       61.64       74.88     12.09 o
  -5   8   7      412.94      407.94     17.31 o
  -4   8   7      877.26      882.19     24.00 o
  -3   8   7       70.54       75.98      7.83 o
  -2   8   7      513.01      528.87     10.99 o
  -1   8   7      757.56      740.53     13.13 o
   0   8   7      288.63      294.98      7.23 o
   1   8   7      654.96      657.07     10.76 o
   2   8   7      738.19      775.35     15.15 o
   3   8   7     2591.32     2587.73     50.91 o
   4   8   7      773.73      757.92     21.39 o
   5   8   7      966.60      964.85     25.41 o
   6   8   7        0.50       12.10     11.09 o
   7   8   7      150.66      153.81     15.08 o
   8   8   7      136.55      152.22     16.08 o
   9   8   7      112.05      156.31     23.25 o
  -8   9   7     1148.43     1097.00     37.94 o
  -7   9   7      357.61      396.11     34.71 o
  -6   9   7     1473.27     1465.60     47.19 o
  -5   9   7        2.48      -11.82     11.82 o
  -4   9   7      212.28      190.55     13.34 o
  -3   9   7      248.56      237.11     13.64 o
  -2   9   7      292.78      322.88      9.87 o
  -1   9   7        3.51        8.42      5.38 o
   0   9   7     1023.89     1036.56     16.14 o
   1   9   7       26.84       42.70      8.59 o
   2   9   7       39.83       40.98      7.28 o
   3   9   7        0.84       -1.78      7.13 o
   4   9   7     1249.96     1259.41     29.15 o
   5   9   7      171.06      188.22     18.30 o
   6   9   7     2006.91     2089.42     43.89 o
   7   9   7        3.68       12.69     12.55 o
   8   9   7      394.95      416.23     26.11 o
  -8  10   7       70.46       67.05     23.83 o
  -7  10   7       10.36       16.92     14.02 o
  -6  10   7     1100.88     1107.47     30.74 o
  -5  10   7      197.68      193.24     15.06 o
  -4  10   7     3307.59     3228.33     82.32 o
  -3  10   7     1052.01      914.49     26.91 o
  -2  10   7      695.19      746.40     18.81 o
  -1  10   7       75.36       86.44      7.67 o
   0  10   7        2.85        5.40      7.70 o
   1  10   7        2.52        4.79      6.30 o
   2  10   7      712.76      726.74     24.61 o
   3  10   7      211.72      211.37     12.38 o
   4  10   7      547.11      556.37     36.77 o
   5  10   7       63.61       51.65     12.45 o
   6  10   7        0.01      -11.51     12.06 o
   7  10   7       84.08       73.49     15.41 o
   8  10   7      408.54      468.77     28.11 o
  -7  11   7       65.50       61.12     19.22 o
  -6  11   7      469.14      456.99     24.10 o
  -5  11   7      614.03      599.85     23.08 o
  -4  11   7       63.97       66.84     12.51 o
  -3  11   7       56.75       56.51     13.53 o
  -2  11   7     1093.15     1051.88     32.11 o
  -1  11   7     1441.11     1402.17     35.92 o
   0  11   7      577.55      623.80     19.43 o
   1  11   7      819.28      806.34     27.28 o
   2  11   7      336.38      299.51     14.03 o
   3  11   7       45.49       39.04     12.90 o
   4  11   7       15.92       13.91     13.47 o
   5  11   7      526.82      519.36     26.50 o
   6  11   7      542.89      596.45     28.69 o
   7  11   7      267.14      268.09     19.38 o
  -6  12   7      287.49      310.10     24.10 o
  -5  12   7      180.60      176.74     19.92 o
  -4  12   7      412.58      390.95     23.74 o
  -3  12   7     1646.95     1573.80     43.63 o
  -2  12   7       47.74       51.97     13.31 o
  -1  12   7       62.89       73.33     13.84 o
   0  12   7        1.21       -9.99     11.96 o
   1  12   7      735.07      761.52     29.30 o
   2  12   7       33.01       63.80     13.47 o
   3  12   7     1094.72     1115.75     34.02 o
   4  12   7       12.03        6.73     13.68 o
   5  12   7       26.18       42.67     16.47 o
   6  12   7        8.84        3.82     17.10 o
  -5  13   7      296.98      278.48     23.94 o
  -4  13   7        7.83        3.70     16.99 o
  -3  13   7       30.67       40.73     15.49 o
  -2  13   7      278.90      278.74     31.64 o
  -1  13   7      895.07      941.52     45.71 o
   0  13   7       64.02       44.84     14.85 o
   1  13   7      818.49      850.89     30.32 o
   2  13   7        0.03      -13.48     20.51 o
   3  13   7       16.83       10.94     22.46 o
   4  13   7       53.99       -4.69     22.66 o
   5  13   7      630.75      623.75     30.08 o
  -4  14   7       83.34       82.63     30.08 o
  -3  14   7      595.37      546.94     42.00 o
  -2  14   7       41.64       30.08     25.39 o
  -1  14   7      158.80      188.11     28.13 o
   0  14   7      124.64      164.38     18.25 o
   1  14   7        8.30       20.86     15.81 o
   2  14   7      834.52      829.01     45.90 o
   3  14   7      501.60      531.70     40.04 o
  -1  15   7        6.65       14.06     25.39 o
   0  15   7      540.57      528.97     39.85 o
 -10   0   8      156.51      176.39     22.66 o
  -8   0   8      122.28      131.38     13.19 o
  -6   0   8     5724.92     5381.14     90.94 o
  -4   0   8      667.57      606.91     14.13 o
  -2   0   8     4288.62     4251.82     67.20 o
   2   0   8     3861.48     3790.02     77.08 o
   4   0   8      116.41      134.24     13.87 o
   6   0   8     1179.51     1092.97     53.21 o
   8   0   8     1723.99     1687.76     43.35 o
  10   0   8        2.13       -4.30     21.10 o
 -10   1   8     1095.17     1182.96     47.08 o
  -9   1   8      359.34      354.39     15.99 o
  -8   1   8     1243.88     1243.34     27.83 o
  -7   1   8      571.07      555.36     14.36 o
  -6   1   8      224.79      211.13      6.75 o
  -5   1   8       30.04       26.33      3.43 o
  -4   1   8     4925.08     4782.34     43.94 o
  -3   1   8     1019.58     1017.09     13.93 o
  -2   1   8      613.65      506.75     11.90 o
  -1   1   8      277.58      295.50      9.55 o
   0   1   8     1265.65     1298.01     24.74 o
   1   1   8     3797.13     3864.50     54.64 o
   2   1   8      403.32      313.50      8.21 o
   3   1   8     2913.08     2829.91     34.20 o
   4   1   8     3249.79     2963.55     35.94 o
   5   1   8      452.45      443.41      9.86 o
   6   1   8     1833.58     1741.11     30.55 o
   7   1   8       40.67       41.77      6.71 o
   8   1   8      288.74      305.11     13.59 o
   9   1   8       29.07       35.91      9.74 o
  10   1   8      490.49      520.77     37.50 o
 -10   2   8       32.49       45.43     16.70 o
  -9   2   8       88.75       85.57     10.73 o
  -8   2   8      125.09      145.79     10.86 o
  -7   2   8     1254.49     1287.20     24.64 o
  -6   2   8     1660.06     1603.72     27.26 o
  -5   2   8     2208.41     2199.94     25.00 o
  -4   2   8        6.51        7.49      3.27 o
  -3   2   8       97.09      128.78      4.91 o
  -2   2   8      104.53      137.97      4.67 o
  -1   2   8     2365.71     2424.70     31.72 o
   0   2   8      421.02      382.22      8.58 o
   1   2   8     7154.70     7118.06     97.15 o
   2   2   8      803.84      704.64     12.52 o
   3   2   8      701.77      660.76     14.06 o
   4   2   8      252.25      233.62      8.28 o
   5   2   8     1634.53     1656.51     23.90 o
   6   2   8     2537.85     2407.09     34.23 o
   7   2   8      831.55      838.10     16.99 o
   8   2   8      469.49      480.41     15.81 o
   9   2   8        6.48        6.44     10.60 o
  10   2   8       14.81       18.36     23.24 o
 -10   3   8       27.04        7.62     23.44 o
  -9   3   8     1027.46      977.59     45.38 o
  -8   3   8       13.11       11.66      8.37 o
  -7   3   8      350.82      344.65     11.63 o
  -6   3   8        7.98        0.89      4.56 o
  -5   3   8     1312.06     1319.94     17.28 o
  -4   3   8      676.13      658.74     12.48 o
  -3   3   8     9719.37     9726.91    108.01 o
  -2   3   8      157.05      195.92      5.95 o
  -1   3   8     5769.58     5920.11     65.87 o
   0   3   8      129.38      112.07      6.23 o
   1   3   8       56.92       69.31      6.68 o
   2   3   8      102.03      111.94      5.37 o
   3   3   8     4118.76     4062.37     51.55 o
   4   3   8       89.57       89.45      5.32 o
   5   3   8     1280.28     1244.40     22.69 o
   6   3   8       28.62       36.92      7.08 o
   7   3   8      572.63      551.68     15.55 o
   8   3   8        0.26       15.39      8.39 o
   9   3   8     1231.66     1270.99     39.36 o
  10   3   8        1.03       -1.17     24.03 o
 -10   4   8      122.45      112.71     27.93 o
  -9   4   8        4.03       -2.02     14.78 o
  -8   4   8      120.88      136.39      9.27 o
  -7   4   8     1043.53     1071.09     28.08 o
  -6   4   8       26.00       18.48      5.43 o
  -5   4   8     1333.45     1343.86     17.58 o
  -4   4   8      286.20      290.82      7.91 o
  -3   4   8      260.56      285.23      8.40 o
  -2   4   8      325.66      376.88      8.25 o
  -1   4   8     9435.76     9590.32     86.73 o
   0   4   8     1521.03     1549.02     20.10 o
   1   4   8     6908.52     6845.57     76.41 o
   2   4   8     2771.39     2880.76     37.91 o
   3   4   8     3098.72     3112.85     37.26 o
   4   4   8       63.25       77.73      6.32 o
   5   4   8       14.63       23.22      6.54 o
   6   4   8      119.81      111.75      8.71 o
   7   4   8      492.14      505.16     15.22 o
   8   4   8      241.73      226.15     15.01 o
   9   4   8       62.74       63.40     16.19 o
  10   4   8        0.17      -23.64     23.64 o
 -10   5   8      505.51      488.73     40.43 o
  -9   5   8      755.54      782.36     31.15 o
  -8   5   8     1035.33     1025.23     26.27 o
  -7   5   8      289.84      301.57     14.96 o
  -6   5   8       33.91       28.93      5.43 o
  -5   5   8       96.91      103.14      5.92 o
  -4   5   8      348.15      341.17     10.72 o
  -3   5   8      607.70      598.51     12.44 o
  -2   5   8     4924.66     4841.52     56.05 o
  -1   5   8       10.41       17.80      2.75 o
   0   5   8       63.94       64.02      4.05 o
   1   5   8      274.77      296.27      7.63 o
   2   5   8     1918.07     1921.37     41.40 o
   3   5   8     5681.52     5551.91     63.34 o
   4   5   8     2280.00     2251.70     35.70 o
   5   5   8     1389.09     1317.44     24.35 o
   6   5   8      214.24      200.06     10.48 o
   7   5   8       65.19       68.91     11.31 o
   8   5   8       16.70        6.31     11.08 o
   9   5   8      318.33      378.37     34.57 o
  -9   6   8        1.79       -8.99     22.46 o
  -8   6   8      706.85      683.42     22.87 o
  -7   6   8       17.14       19.68     11.71 o
  -6   6   8     2216.46     2250.49     44.25 o
  -5   6   8     1669.61     1645.46     30.13 o
  -4   6   8     2893.81     2875.61     39.31 o
  -3   6   8       81.54       93.36      5.43 o
  -2   6   8      241.92      224.11      6.55 o
  -1   6   8      197.61      205.52      6.35 o
   0   6   8     4720.71     4582.01     61.54 o
   1   6   8      982.95      977.83     13.61 o
   2   6   8     1718.06     1724.01     24.18 o
   3   6   8     3376.34     3366.75     50.75 o
   4   6   8      438.15      434.19     13.55 o
   5   6   8       80.39       83.77      8.29 o
   6   6   8     1668.24     1610.09     35.03 o
   7   6   8       17.76       11.75     10.66 o
   8   6   8      460.08      455.81     39.02 o
   9   6   8        5.79       38.91     16.21 o
  -9   7   8       79.43       77.16     26.96 o
  -8   7   8      350.69      322.57     17.78 o
  -7   7   8      176.34      182.24     14.63 o
  -6   7   8       76.95       82.35     12.03 o
  -5   7   8      411.94      403.44     16.54 o
  -4   7   8     2239.85     2199.60     36.79 o
  -3   7   8      293.14      313.88      9.95 o
  -2   7   8     3553.31     3421.89     41.18 o
  -1   7   8      322.32      342.79      9.10 o
   0   7   8      182.11      181.69      6.62 o
   1   7   8      979.12      996.76     14.11 o
   2   7   8      733.59      775.80     11.95 o
   3   7   8      219.82      230.23     11.92 o
   4   7   8     1494.07     1447.95     31.16 o
   5   7   8      105.41      115.09     10.09 o
   6   7   8       97.49      113.07     12.25 o
   7   7   8       80.41       61.53     12.36 o
   8   7   8      196.67      178.10     16.63 o
   9   7   8       45.39       66.80     17.31 o
  -9   8   8        0.52        1.76     24.03 o
  -8   8   8      133.33      123.57     18.24 o
  -7   8   8      296.74      320.50     17.86 o
  -6   8   8     1082.53     1076.69     28.82 o
  -5   8   8      727.25      711.90     22.14 o
  -4   8   8     1311.14     1268.89     29.57 o
  -3   8   8       88.10       81.72     11.50 o
  -2   8   8      176.26      184.29      7.04 o
  -1   8   8     1407.01     1514.73     21.38 o
   0   8   8     2368.84     2345.82     28.03 o
   1   8   8     3350.78     3418.87     38.06 o
   2   8   8       60.44       51.53      6.43 o
   3   8   8        3.87        4.93      8.77 o
   4   8   8      547.69      526.76     18.40 o
   5   8   8      579.11      573.97     20.51 o
   6   8   8      939.07      867.90     37.20 o
   7   8   8      327.23      342.87     29.04 o
   8   8   8      114.39      140.25     19.84 o
  -8   9   8       39.39       71.56     18.83 o
  -7   9   8      492.35      480.99     26.18 o
  -6   9   8       46.84       35.41     12.71 o
  -5   9   8      744.07      744.67     24.48 o
  -4   9   8      166.08      168.08     13.05 o
  -3   9   8     3518.98     3507.88     62.98 o
  -2   9   8      243.55      251.04     10.80 o
  -1   9   8     1540.12     1546.62     24.07 o
   0   9   8        4.59        2.67      5.43 o
   1   9   8      572.19      585.53     23.12 o
   2   9   8      302.46      320.54     11.96 o
   3   9   8     1427.87     1426.48     26.54 o
   4   9   8       13.44       16.56     10.25 o
   5   9   8      304.17      304.78     16.22 o
   6   9   8        1.30      -11.37     11.37 o
   7   9   8        0.39        1.90     12.97 o
   8   9   8      136.79      162.89     38.48 o
  -8  10   8        6.22       -6.47     17.19 o
  -7  10   8      673.25      754.23     41.81 o
  -6  10   8      319.71      308.08     19.99 o
  -5  10   8      709.88      679.73     23.80 o
  -4  10   8      278.47      267.44     28.87 o
  -3  10   8      147.98      125.88     17.29 o
  -2  10   8        2.61        9.14      7.33 o
  -1  10   8     1946.10     1946.26     37.37 o
   0  10   8       12.22       12.46      6.68 o
   1  10   8     2205.52     2125.40     49.10 o
   2  10   8       45.78       54.30      9.40 o
   3  10   8      374.36      361.61     19.25 o
   4  10   8        1.42       -9.05     15.53 o
   5  10   8        9.80       15.41     11.61 o
   6  10   8       37.98       29.18     13.18 o
   7  10   8      332.90      365.29     20.40 o
  -7  11   8      246.97      261.56     24.44 o
  -6  11   8       86.83       97.49     20.77 o
  -5  11   8      124.01      120.65     15.13 o
  -4  11   8      309.92      332.62     21.93 o
  -3  11   8      484.55      453.03     33.21 o
  -2  11   8      671.09      656.45     26.21 o
  -1  11   8      169.67      185.74     11.90 o
   0  11   8      142.11      151.98     14.91 o
   1  11   8       82.93       84.56     13.94 o
   2  11   8      753.98      736.98     20.99 o
   3  11   8      779.69      789.58     28.51 o
   4  11   8     1030.16      992.32     42.68 o
   5  11   8      353.52      313.95     46.39 o
   6  11   8        0.71       -8.16     16.30 o
   7  11   8        2.34       -9.12     18.09 o
  -6  12   8      738.63      635.18     32.18 o
  -5  12   8       12.49        3.83     16.49 o
  -4  12   8      362.19      320.77     24.12 o
  -3  12   8       37.46       21.91     14.57 o
  -2  12   8       46.42       59.08     14.36 o
  -1  12   8       70.08       63.59     14.13 o
   0  12   8     1527.49     1578.69     56.16 o
   1  12   8      225.30      240.92     18.30 o
   2  12   8     1360.14     1378.62     58.70 o
   3  12   8       59.22       76.57     23.44 o
   4  12   8       75.67       89.01     21.29 o
   5  12   8       81.74       87.43     17.67 o
   6  12   8      694.32      731.44     50.01 o
  -5  13   8       14.79       14.45     17.68 o
  -4  13   8      771.75      709.84     30.58 o
  -3  13   8       11.44       42.58     24.42 o
  -2  13   8      860.90      807.91     46.10 o
  -1  13   8       53.71       63.48     23.83 o
   0  13   8       10.45       18.29     14.30 o
   1  13   8       36.84       28.49     15.12 o
   2  13   8      678.13      719.23     39.85 o
   3  13   8        1.22      -14.26     21.68 o
   4  13   8      753.92      808.50     46.88 o
   5  13   8       45.45       60.31     28.91 o
  -3  14   8       58.07       38.87     25.98 o
  -2  14   8      455.42      408.84     36.53 o
  -1  14   8      183.97      154.12     28.52 o
   0  14   8      714.69      701.03     32.52 o
   1  14   8       11.58       -1.54     15.53 o
   2  14   8      367.97      377.19     34.77 o
   3  14   8        7.99      -13.28     23.24 o
  -9   0   9     3485.36     3587.74    111.73 o
  -7   0   9     4492.19     4269.79     88.93 o
  -5   0   9      200.17      185.56      8.58 o
  -3   0   9     1836.42     1913.11     32.69 o
  -1   0   9     2736.70     2702.28     55.66 o
   1   0   9     1318.83     1323.60     43.56 o
   3   0   9     3320.75     3087.90     52.78 o
   5   0   9     1286.99     1252.60     33.68 o
   7   0   9        6.79        5.48     10.42 o
   9   0   9      357.46      377.36     21.82 o
 -10   1   9      301.01      380.32     27.74 o
  -9   1   9       21.20       31.40     10.62 o
  -8   1   9       80.21       72.71     10.25 o
  -7   1   9     1362.06     1485.15     26.54 o
  -6   1   9     1028.40      990.51     16.84 o
  -5   1   9     3504.24     3507.98     41.54 o
  -4   1   9      841.33      834.48     11.89 o
  -3   1   9      756.70      788.14     11.91 o
  -2   1   9        1.66        2.44      2.39 o
  -1   1   9      907.35      926.20     20.35 o
   0   1   9      101.70       76.62      6.38 o
   1   1   9     8769.70     8940.92    121.54 o
   2   1   9     1439.47     1374.85     27.20 o
   3   1   9      786.25      781.06     16.09 o
   4   1   9      196.88      199.49      7.09 o
   5   1   9      177.13      154.66      9.49 o
   6   1   9      580.58      544.70     11.70 o
   7   1   9      769.37      754.06     16.14 o
   8   1   9      423.42      421.07     15.49 o
   9   1   9      105.15      110.47     11.40 o
  10   1   9       16.74       25.59     23.44 o
 -10   2   9        9.27       15.24     22.85 o
  -9   2   9      476.78      535.39     20.63 o
  -8   2   9      458.42      456.58     16.65 o
  -7   2   9      475.91      453.18     15.48 o
  -6   2   9      273.00      303.01      8.47 o
  -5   2   9      593.74      556.17     10.61 o
  -4   2   9     1080.64     1048.90     15.40 o
  -3   2   9     3029.09     3151.23     34.40 o
  -2   2   9     7217.78     6934.49     77.28 o
  -1   2   9     4922.71     5068.73     62.91 o
   0   2   9     4005.69     3967.79     64.58 o
   1   2   9        1.34       -1.01      4.32 o
   2   2   9     1054.26      998.63     16.38 o
   3   2   9      396.83      398.45     10.26 o
   4   2   9     3728.38     3616.21     47.11 o
   5   2   9       15.82       23.01      5.30 o
   6   2   9     1893.81     1854.51     28.20 o
   7   2   9       41.26       25.96      6.96 o
   8   2   9       25.46       19.10     10.91 o
   9   2   9        2.35        4.80     11.23 o
  10   2   9       82.54      136.93     27.74 o
 -10   3   9      445.11      405.32     35.75 o
  -9   3   9       12.51        5.80     17.48 o
  -8   3   9       13.53       13.18      8.69 o
  -7   3   9      201.19      213.64      9.53 o
  -6   3   9     2628.40     2604.68     32.66 o
  -5   3   9      102.66      113.75      9.57 o
  -4   3   9     7497.85     7377.36     83.37 o
  -3   3   9      227.02      245.29     10.67 o
  -2   3   9      279.56      279.20      8.80 o
  -1   3   9      193.87      213.82     11.69 o
   0   3   9     3358.97     3176.41     37.69 o
   1   3   9      573.73      584.41     12.96 o
   2   3   9     1978.58     1826.18     25.98 o
   3   3   9       25.03       41.80      6.84 o
   4   3   9      336.64      322.86     18.14 o
   5   3   9       89.98       85.20      7.75 o
   6   3   9     1518.82     1544.82     27.61 o
   7   3   9      121.82      115.75      9.74 o
   8   3   9     1501.39     1550.50     29.24 o
   9   3   9       36.52       48.83     22.46 o
  10   3   9      609.28      656.13     45.32 o
 -10   4   9      332.09      363.52     36.92 o
  -9   4   9      158.76      162.47     18.49 o
  -8   4   9     1364.85     1344.42     29.06 o
  -7   4   9      274.33      279.45     11.13 o
  -6   4   9      475.70      474.43     15.56 o
  -5   4   9        8.09        7.17      4.64 o
  -4   4   9      177.01      170.54      7.60 o
  -3   4   9      370.10      394.34      9.04 o
  -2   4   9     3462.29     3453.36     34.88 o
  -1   4   9      455.73      470.51      7.31 o
   0   4   9     1351.48     1362.30     18.59 o
   1   4   9      121.28      120.17      5.44 o
   2   4   9      235.41      213.00      9.21 o
   3   4   9      193.65      223.64      8.28 o
   4   4   9     5290.82     5407.83     71.06 o
   5   4   9      677.67      682.87     16.66 o
   6   4   9     1577.68     1627.05     29.32 o
   7   4   9        0.23       -9.67      9.67 o
   8   4   9        5.92        6.21     10.81 o
   9   4   9      347.39      357.47     33.21 o
  -9   5   9       14.03       13.28     23.83 o
  -8   5   9       51.13       56.45     15.61 o
  -7   5   9      621.00      631.09     24.28 o
  -6   5   9     1398.63     1392.45     27.65 o
  -5   5   9     1005.93      979.86     17.53 o
  -4   5   9      786.74      783.91     15.81 o
  -3   5   9      134.76      139.48      7.07 o
  -2   5   9       86.68       90.41      5.39 o
  -1   5   9      698.38      711.29      9.60 o
   0   5   9      603.86      633.83     11.69 o
   1   5   9     1357.00     1390.91     19.21 o
   2   5   9      841.99      828.01     26.04 o
   3   5   9     4637.26     4674.14     59.72 o
   4   5   9       33.60       28.21      6.97 o
   5   5   9      113.04      119.80      9.07 o
   6   5   9      364.03      376.42     13.89 o
   7   5   9      901.19      938.09     25.91 o
   8   5   9      250.91      271.73     16.48 o
   9   5   9      182.49      205.10     30.28 o
  -9   6   9      640.69      601.83     43.56 o
  -8   6   9       49.54       50.24     12.30 o
  -7   6   9      803.79      850.98     24.48 o
  -6   6   9        2.12        6.42      5.60 o
  -5   6   9       20.17       18.78      5.72 o
  -4   6   9      340.88      336.56     10.42 o
  -3   6   9     4601.52     4609.94     59.71 o
  -2   6   9       24.12       29.17      5.58 o
  -1   6   9     2611.67     2592.78     26.08 o
   0   6   9      148.21      128.52      5.42 o
   1   6   9        1.58        5.58      3.87 o
   2   6   9        3.97       -1.86      4.26 o
   3   6   9     1800.32     1890.87     33.75 o
   4   6   9     1472.10     1482.78     26.72 o
   5   6   9     1637.87     1625.62     35.41 o
   6   6   9       28.15       33.54     13.11 o
   7   6   9      165.98      169.30     27.38 o
   8   6   9      129.82      131.15     14.84 o
   9   6   9      182.60      145.92     27.93 o
  -9   7   9       19.98       24.03     26.37 o
  -8   7   9        4.29       18.50     12.87 o
  -7   7   9      337.68      309.28     17.85 o
  -6   7   9       76.03       63.18     13.56 o
  -5   7   9     4332.49     4232.71     67.24 o
  -4   7   9      863.84      828.63     19.65 o
  -3   7   9     2265.99     2201.97     32.15 o
  -2   7   9        2.65        5.87      5.75 o
  -1   7   9      625.76      682.18     14.12 o
   0   7   9      492.67      528.12     10.34 o
   1   7   9     2377.78     2360.26     35.58 o
   2   7   9      435.47      415.50     10.68 o
   3   7   9      157.10      143.84     11.09 o
   4   7   9        6.00        3.30      8.55 o
   5   7   9      255.50      259.12     12.12 o
   6   7   9       28.48       27.30     11.17 o
   7   7   9     1148.57     1200.53     31.16 o
   8   7   9       86.16      101.89     15.35 o
   9   7   9      766.57      846.62     44.24 o
  -8   8   9      844.94      872.07     38.97 o
  -7   8   9       95.64       76.43     16.33 o
  -6   8   9      799.45      772.00     24.59 o
  -5   8   9      144.43      143.31     15.88 o
  -4   8   9      143.17      140.71     12.40 o
  -3   8   9     4377.27     4312.03     72.04 o
  -2   8   9      744.39      779.96     16.06 o
  -1   8   9     1344.06     1388.55     22.89 o
   0   8   9      672.42      713.26     13.52 o
   1   8   9      432.86      430.58     11.57 o
   2   8   9      643.19      612.30     14.42 o
   3   8   9       44.86       53.24      8.19 o
   4   8   9      899.40      875.35     24.13 o
   5   8   9       91.40      128.41     18.43 o
   6   8   9      581.18      595.50     22.28 o
   7   8   9       10.04       13.20     12.78 o
   8   8   9      135.92      176.46     43.17 o
  -8   9   9        7.76       11.09     30.77 o
  -7   9   9        9.37       -6.75     17.15 o
  -6   9   9     1137.99     1162.28     39.97 o
  -5   9   9      320.43      280.70     16.38 o
  -4   9   9      386.91      406.18     18.19 o
  -3   9   9        0.14        2.06      9.85 o
  -2   9   9       18.58       16.36      7.34 o
  -1   9   9        0.73        6.14      7.18 o
   0   9   9     1556.81     1572.14     31.51 o
   1   9   9       91.86      103.65      8.26 o
   2   9   9     2333.69     2251.40     42.05 o
   3   9   9      145.10      127.82     10.06 o
   4   9   9      491.92      485.49     16.07 o
   5   9   9       72.88       65.48     14.22 o
   6   9   9      426.40      451.53     20.26 o
   7   9   9      182.96      204.76     17.13 o
   8   9   9      483.48      536.99     65.34 o
  -7  10   9       13.58       14.18     17.62 o
  -6  10   9      294.50      313.56     31.83 o
  -5  10   9      214.29      196.86     18.96 o
  -4  10   9      145.82      146.40     14.19 o
  -3  10   9       31.82       36.80     11.32 o
  -2  10   9      999.61      984.32     39.05 o
  -1  10   9      659.68      604.36     18.78 o
   0  10   9      426.14      444.52     19.74 o
   1  10   9      191.32      190.07     15.48 o
   2  10   9      283.43      267.65     13.68 o
   3  10   9       63.48       51.48     10.84 o
   4  10   9     1269.95     1205.94     36.60 o
   5  10   9      221.52      220.61     16.18 o
   6  10   9      742.96      792.15     34.65 o
   7  10   9        2.32      -17.06     17.06 o
  -7  11   9      227.41      218.39     32.43 o
  -6  11   9      780.22      791.57     27.54 o
  -5  11   9      328.34      337.78     19.16 o
  -4  11   9      542.63      567.06     37.90 o
  -3  11   9      306.49      252.70     26.57 o
  -2  11   9       12.91        7.89     13.14 o
  -1  11   9       38.12       37.48      9.72 o
   0  11   9      860.94      868.63     29.37 o
   1  11   9      699.76      660.95     41.90 o
   2  11   9      167.58      160.02     16.48 o
   3  11   9      147.53      147.38     13.28 o
   4  11   9        2.15        4.03     14.32 o
   5  11   9      158.22      127.91     18.47 o
   6  11   9       56.27       30.60     18.17 o
  -6  12   9       71.93       85.83     20.27 o
  -5  12   9        3.84       -7.18     17.16 o
  -4  12   9       99.94      124.68     19.15 o
  -3  12   9      561.18      509.97     25.45 o
  -2  12   9        9.04        8.00     13.87 o
  -1  12   9     1310.02     1342.55     39.00 o
   0  12   9       87.98      108.66     15.82 o
   1  12   9       58.21       58.65     14.71 o
   2  12   9       13.08       11.75     14.36 o
   3  12   9      917.80      889.37     46.10 o
   4  12   9      283.80      300.04     21.21 o
   5  12   9      872.67      940.22     36.82 o
  -4  13   9       67.39       53.85     17.30 o
  -3  13   9      613.67      621.95     41.61 o
  -2  13   9        2.77       25.00     22.46 o
  -1  13   9        9.59       20.71     24.03 o
   0  13   9      252.52      258.81     19.73 o
   1  13   9      534.52      578.38     33.79 o
   2  13   9      251.29      248.86     29.11 o
   3  13   9      299.84      303.55     32.23 o
   4  13   9        9.59        5.27     22.85 o
  -3  14   9      182.94      157.25     30.47 o
  -2  14   9      233.52      211.55     31.06 o
  -1  14   9      627.97      760.05     47.08 o
   0  14   9       17.95       22.72     21.49 o
   1  14   9       67.12       75.13     17.39 o
   2  14   9       13.26       29.69     24.42 o
  -8   0  10        2.97       -3.89     11.12 o
  -6   0  10      197.75      224.62     13.99 o
  -4   0  10     4969.45     5002.99     81.29 o
  -2   0  10     4710.71     4677.67     75.98 o
   0   0  10     3930.27     4012.20    114.08 o
   2   0  10    11501.24    11242.46    213.33 o
   4   0  10     1839.73     1725.68     33.58 o
   6   0  10      115.72      134.11     20.15 o
   8   0  10      224.02      220.48     18.46 o
  10   0  10       50.74       66.22     25.00 o
  -9   1  10      218.37      214.60     14.31 o
  -8   1  10      555.66      580.01     29.04 o
  -7   1  10      595.21      643.26     16.44 o
  -6   1  10     1093.98     1015.85     17.40 o
  -5   1  10      124.61      140.89      6.90 o
  -4   1  10        4.72        6.28      3.44 o
  -3   1  10      556.52      562.77     10.85 o
  -2   1  10     6510.55     6667.60     68.91 o
  -1   1  10      927.75      886.42     16.71 o
   0   1  10     6995.70     6670.58    129.00 o
   1   1  10      242.12      226.66     15.82 o
   2   1  10      147.83      161.87      7.00 o
   3   1  10      111.97       96.65      6.37 o
   4   1  10     2996.52     2867.94     35.68 o
   5   1  10      171.83      152.46      7.18 o
   6   1  10     1979.63     1865.99     27.47 o
   7   1  10      170.58      173.22      9.33 o
   8   1  10        4.36       -8.37      8.93 o
   9   1  10       24.47       26.70     12.16 o
  10   1  10      114.17       97.47     26.76 o
 -10   2  10      604.48      641.29     43.17 o
  -9   2  10      752.24      756.60     23.63 o
  -8   2  10       23.09       40.70     10.09 o
  -7   2  10      245.29      234.33     10.80 o
  -6   2  10      120.52      124.86      7.24 o
  -5   2  10     2671.51     2620.70     36.05 o
  -4   2  10     1009.78     1008.78     16.77 o
  -3   2  10     2034.76     2072.37     27.93 o
  -2   2  10       61.65       70.48      4.91 o
  -1   2  10      228.99      213.68      7.99 o
   0   2  10     1160.94     1127.94     23.04 o
   1   2  10      741.77      691.48     15.01 o
   2   2  10     1491.85     1453.93     37.55 o
   3   2  10     1291.74     1256.80     20.20 o
   4   2  10     1064.72     1004.28     17.61 o
   5   2  10        0.83       -0.77      5.70 o
   6   2  10      105.06       99.70      9.16 o
   7   2  10     1027.04     1014.24     22.15 o
   8   2  10      340.65      335.14     29.78 o
   9   2  10      956.24      983.02     53.91 o
 -10   3  10        6.91       17.58     24.22 o
  -9   3  10     1251.42     1331.22     30.66 o
  -8   3  10       14.58       14.97      8.99 o
  -7   3  10     2414.12     2513.93     39.84 o
  -6   3  10       35.34       40.86      6.16 o
  -5   3  10       64.21       74.98      5.64 o
  -4   3  10       90.49      103.79      6.50 o
  -3   3  10     1583.48     1589.89     19.46 o
  -2   3  10      834.79      795.04     14.31 o
  -1   3  10     3512.86     3450.00     50.95 o
   0   3  10        4.03       -1.20      3.86 o
   1   3  10     1980.71     1977.60     31.31 o
   2   3  10       25.96       25.22      5.69 o
   3   3  10       15.78       13.18      5.00 o
   4   3  10        1.51       -2.47      5.05 o
   5   3  10     1059.08     1110.59     28.79 o
   6   3  10        3.97        1.84      7.43 o
   7   3  10      548.74      553.16     19.13 o
   8   3  10        5.81        5.22     11.79 o
   9   3  10       85.12       85.17     25.20 o
  -9   4  10      113.88       84.97     24.81 o
  -8   4  10      279.81      255.12     13.78 o
  -7   4  10       10.65       10.53      7.81 o
  -6   4  10      212.25      216.90     10.07 o
  -5   4  10     1170.44     1189.00     18.02 o
  -4   4  10      121.33      118.34      8.24 o
  -3   4  10     2783.98     2760.52     37.74 o
  -2   4  10        2.43       -1.85      3.42 o
  -1   4  10        6.15        9.09      3.18 o
   0   4  10      856.95      922.98     16.62 o
   1   4  10     6514.13     6387.64     72.42 o
   2   4  10     2035.34     1987.31     28.49 o
   3   4  10     3727.33     3653.68     43.96 o
   4   4  10     2129.26     2107.19     29.89 o
   5   4  10        4.56       11.95      8.52 o
   6   4  10        8.60        1.63      7.72 o
   7   4  10      483.70      501.73     16.72 o
   8   4  10       11.45       11.63     11.42 o
   9   4  10      405.96      373.09     34.77 o
  -9   5  10      196.79      168.18     28.32 o
  -8   5  10      310.26      308.24     22.37 o
  -7   5  10      361.84      356.20     12.67 o
  -6   5  10     1508.07     1463.26     23.94 o
  -5   5  10        1.77        0.56      5.83 o
  -4   5  10      198.00      201.39      8.69 o
  -3   5  10       41.57       40.04      5.96 o
  -2   5  10     2310.07     2419.16     37.99 o
  -1   5  10     1796.72     1760.02     18.94 o
   0   5  10     4428.64     4245.14     54.38 o
   1   5  10      659.91      627.93     16.31 o
   2   5  10       25.07       26.55      5.43 o
   3   5  10       24.89       28.56      5.60 o
   4   5  10     1558.38     1528.52     27.45 o
   5   5  10     1379.34     1378.69     26.00 o
   6   5  10      694.35      704.79     18.86 o
   7   5  10      225.66      226.91     15.18 o
   8   5  10        0.55        6.02     11.95 o
   9   5  10        3.55       38.48     24.61 o
  -9   6  10       32.63       51.37     25.00 o
  -8   6  10      209.42      194.23     15.38 o
  -7   6  10       52.15       59.17     12.17 o
  -6   6  10     1298.25     1279.24     29.21 o
  -5   6  10       48.92       54.73      6.90 o
  -4   6  10     2827.43     2800.22     39.40 o
  -3   6  10       68.60       81.22      6.98 o
  -2   6  10      434.49      442.73     11.75 o
  -1   6  10        3.36        0.85      3.54 o
   0   6  10      334.46      364.29      9.18 o
   1   6  10      303.70      307.62      8.62 o
   2   6  10     3026.25     2995.35     52.63 o
   3   6  10     1156.48     1139.60     19.24 o
   4   6  10      782.44      817.94     22.28 o
   5   6  10      535.68      526.43     16.14 o
   6   6  10      247.92      221.24     12.97 o
   7   6  10       15.86       17.97     12.15 o
   8   6  10      760.76      797.45     25.99 o
   9   6  10       52.77       73.45     27.93 o
  -9   7  10       46.32       85.56     28.52 o
  -8   7  10     1412.05     1420.47     42.13 o
  -7   7  10      291.53      282.15     16.99 o
  -6   7  10     1269.40     1244.35     30.57 o
  -5   7  10       38.42       35.54      9.33 o
  -4   7  10      238.63      230.51     12.04 o
  -3   7  10      964.30      926.83     18.65 o
  -2   7  10     2201.36     2160.01     31.84 o
  -1   7  10       52.96       63.06      6.87 o
   0   7  10     1674.61     1617.46     21.23 o
   1   7  10       16.70       13.03      4.61 o
   2   7  10        0.99       -0.55      4.87 o
   3   7  10      524.63      544.88     17.74 o
   4   7  10     1722.36     1622.82     40.42 o
   5   7  10       26.03       31.72     12.95 o
   6   7  10      776.30      845.35     27.09 o
   7   7  10      148.24      154.17     15.18 o
   8   7  10       15.42       14.86     16.71 o
  -8   8  10       34.33       57.27     17.46 o
  -7   8  10      219.75      230.50     16.81 o
  -6   8  10      338.14      296.72     17.33 o
  -5   8  10     2108.80     2087.07     43.48 o
  -4   8  10      534.48      524.45     19.99 o
  -3   8  10      801.30      834.44     20.36 o
  -2   8  10      115.04      104.84      8.84 o
  -1   8  10      340.99      328.24     18.97 o
   0   8  10      264.30      278.37     10.99 o
   1   8  10      721.10      756.05     13.86 o
   2   8  10     1625.57     1625.54     28.94 o
   3   8  10      576.66      602.12     16.75 o
   4   8  10       47.85       53.64     10.86 o
   5   8  10      189.66      191.56     16.50 o
   6   8  10       41.60       44.07     12.36 o
   7   8  10       82.80       78.99     14.46 o
   8   8  10      107.69      126.52     20.30 o
  -8   9  10       15.09       46.88     27.15 o
  -7   9  10      706.57      753.96     26.85 o
  -6   9  10        5.42       12.71     12.97 o
  -5   9  10      167.18      178.67     14.84 o
  -4   9  10      679.33      676.78     23.15 o
  -3   9  10     1317.86     1358.35     31.99 o
  -2   9  10      619.79      638.44     17.64 o
  -1   9  10     2987.97     2980.73     46.55 o
   0   9  10       91.15       91.97      9.82 o
   1   9  10      453.37      436.65     15.61 o
   2   9  10       29.50       17.55      9.34 o
   3   9  10      340.55      347.38     13.78 o
   4   9  10       11.16       14.82      8.74 o
   5   9  10      660.32      670.39     30.25 o
   6   9  10        1.28       -0.85     12.03 o
   7   9  10      148.08      163.62     16.87 o
  -7  10  10        7.95      -11.46     17.20 o
  -6  10  10       95.67       95.95     15.27 o
  -5  10  10     1161.84     1165.83     48.14 o
  -4  10  10       55.77       49.27     12.55 o
  -3  10  10     1320.95     1271.84     33.93 o
  -2  10  10      807.40      813.90     22.76 o
  -1  10  10        0.15       -4.23      9.22 o
   0  10  10      248.49      235.48     12.83 o
   1  10  10     2342.21     2482.10     56.97 o
   2  10  10      140.19      144.18     12.02 o
   3  10  10     1197.36     1251.76     47.99 o
   4  10  10        5.93        8.04     14.10 o
   5  10  10        0.66        0.19     22.17 o
   6  10  10      438.58      417.54     21.40 o
   7  10  10      303.90      310.44     24.73 o
  -6  11  10      146.40      131.21     17.51 o
  -5  11  10      102.84      104.17     15.67 o
  -4  11  10        1.18       23.45     15.38 o
  -3  11  10       78.89       81.99     16.09 o
  -2  11  10      836.46      911.01     34.77 o
  -1  11  10      384.45      386.00     16.53 o
   0  11  10      451.21      504.33     23.60 o
   1  11  10       82.88      101.93     14.23 o
   2  11  10      125.50      132.73     26.86 o
   3  11  10       68.77       52.49     17.09 o
   4  11  10       41.22       25.66     15.09 o
   5  11  10      563.39      548.39     27.96 o
   6  11  10      181.01      205.71     46.20 o
  -5  12  10       77.88       99.34     19.88 o
  -4  12  10      722.38      714.23     30.86 o
  -3  12  10      166.77      173.06     18.87 o
  -2  12  10       75.58       67.88     18.36 o
  -1  12  10        0.18        2.84     14.45 o
   0  12  10      396.36      394.72     22.27 o
   1  12  10      111.58      100.47     16.51 o
   2  12  10      286.08      250.54     43.17 o
   3  12  10       31.17       29.30     22.85 o
   4  12  10      360.84      336.68     24.61 o
   5  12  10       12.03       15.46     25.98 o
  -4  13  10        1.82        1.14     17.52 o
  -3  13  10       28.45       28.13     25.98 o
  -2  13  10     1140.01     1177.10     57.62 o
  -1  13  10       18.13       45.71     24.61 o
   0  13  10      477.09      475.60     25.40 o
   1  13  10       32.05       40.14     16.12 o
   2  13  10        0.20      -15.07     15.07 o
   3  13  10      354.04      465.68     37.50 o
   4  13  10      184.89      196.31     32.43 o
  -2  14  10       13.09        7.81     26.57 o
  -1  14  10      104.30      115.25     28.52 o
   0  14  10      616.69      675.69     30.49 o
   1  14  10      291.42      315.12     24.03 o
  -9   0  11      214.89      232.06     25.00 o
  -7   0  11     2106.79     2054.76     49.24 o
  -5   0  11     3674.00     3517.21     59.28 o
  -3   0  11      913.39      874.54     18.08 o
  -1   0  11     2257.05     2218.63     48.45 o
   1   0  11     1429.80     1335.12     46.88 o
   3   0  11      178.10      194.13     10.67 o
   5   0  11     2407.90     2339.30     47.02 o
   7   0  11     1812.46     1963.45     49.39 o
   9   0  11       80.53       87.71     24.03 o
  -9   1  11     1712.20     1807.96     38.70 o
  -8   1  11       97.37       83.90     11.39 o
  -7   1  11      113.42      124.05      9.63 o
  -6   1  11      651.77      675.31     16.73 o
  -5   1  11     1526.29     1499.81     23.34 o
  -4   1  11     2261.31     2194.27     25.56 o
  -3   1  11     5215.03     5176.26     59.11 o
  -2   1  11     1553.87     1576.22     20.34 o
  -1   1  11       39.57       47.84      5.81 o
   0   1  11        0.60        4.09      6.90 o
   1   1  11     1007.98     1078.74     28.73 o
   2   1  11       22.36       18.83      4.97 o
   3   1  11     1698.35     1607.12     24.55 o
   4   1  11      536.70      536.09     12.73 o
   5   1  11       31.80       33.91      5.96 o
   6   1  11      115.34      111.07      7.39 o
   7   1  11      251.44      222.01     10.42 o
   8   1  11      222.67      243.35     13.49 o
   9   1  11      333.07      366.10     32.82 o
 -10   2  11        6.43       -2.73     22.85 o
  -9   2  11      162.94      124.46     18.07 o
  -8   2  11      954.56      937.90     38.42 o
  -7   2  11      649.00      673.48     17.22 o
  -6   2  11     2141.70     2124.05     31.43 o
  -5   2  11     1416.88     1362.14     21.97 o
  -4   2  11      166.33      172.33      7.35 o
  -3   2  11      185.65      179.83      7.15 o
  -2   2  11     1756.99     1807.54     23.57 o
  -1   2  11     1923.26     1976.27     30.92 o
   0   2  11     3843.78     3831.30    134.48 o
   1   2  11     1117.70     1116.72     21.05 o
   2   2  11      684.88      707.18     16.16 o
   3   2  11        3.85       -3.91      5.33 o
   4   2  11      637.82      638.58     13.89 o
   5   2  11      270.84      243.22     13.09 o
   6   2  11     1193.28     1163.05     36.91 o
   7   2  11      176.88      198.13     12.49 o
   8   2  11      431.51      473.06     31.76 o
   9   2  11        0.26        1.50     15.32 o
  -9   3  11      125.82      177.54     21.98 o
  -8   3  11      366.59      369.41     17.36 o
  -7   3  11        4.41        4.40      9.35 o
  -6   3  11      595.56      585.21     13.78 o
  -5   3  11      132.94      132.99      6.85 o
  -4   3  11     1606.23     1665.46     25.13 o
  -3   3  11      324.74      311.05     11.64 o
  -2   3  11     2935.48     2934.02     40.80 o
  -1   3  11     1838.05     1908.65     26.45 o
   0   3  11       27.85       23.29      5.17 o
   1   3  11       27.86       24.92      5.88 o
   2   3  11     4283.91     4209.89     62.31 o
   3   3  11       45.50       31.95      5.96 o
   4   3  11     5513.54     5333.35     69.51 o
   5   3  11       22.73       33.78      7.78 o
   6   3  11       86.61       86.13      9.18 o
   7   3  11      170.81      195.34     11.86 o
   8   3  11      573.64      553.73     21.26 o
   9   3  11       65.94       67.98     25.00 o
  -9   4  11        6.25      -20.71     22.46 o
  -8   4  11      919.26      941.59     24.98 o
  -7   4  11       31.83       18.53      7.93 o
  -6   4  11     2596.09     2685.46     42.72 o
  -5   4  11      176.36      172.79      7.58 o
  -4   4  11       11.94       12.40      5.85 o
  -3   4  11       10.93        8.12      5.40 o
  -2   4  11     1171.80     1126.83     16.71 o
  -1   4  11      695.24      736.57     11.34 o
   0   4  11     1935.67     1940.33     27.97 o
   1   4  11     1111.50     1113.54     19.90 o
   2   4  11       57.86       59.54      6.14 o
   3   4  11      141.69      129.47      7.89 o
   4   4  11      312.97      310.74     10.16 o
   5   4  11       93.85      115.55     10.66 o
   6   4  11     2054.63     1998.65     34.87 o
   7   4  11        9.99       22.33      9.48 o
   8   4  11      489.26      534.64     21.35 o
   9   4  11        0.06      -23.24     23.24 o
  -9   5  11      332.49      330.70     35.16 o
  -8   5  11       12.69       21.23     15.46 o
  -7   5  11       68.94       74.08      8.60 o
  -6   5  11      627.78      615.82     16.49 o
  -5   5  11     1510.28     1492.50     24.47 o
  -4   5  11     2912.96     2892.74     40.33 o
  -3   5  11     2135.61     2148.72     31.43 o
  -2   5  11     2717.99     2703.92     33.47 o
  -1   5  11      687.15      687.62     11.19 o
   0   5  11      644.24      659.54     13.46 o
   1   5  11     1489.33     1540.81     22.68 o
   2   5  11       14.97       14.46      5.56 o
   3   5  11      329.39      330.64     12.75 o
   4   5  11       85.96       96.40      8.92 o
   5   5  11      249.34      246.28     11.96 o
   6   5  11        6.31        8.10      8.64 o
   7   5  11      101.11      121.73     14.27 o
   8   5  11      252.00      256.37     16.91 o
   9   5  11      223.80      218.58     32.23 o
  -9   6  11      236.35      214.87     33.79 o
  -8   6  11       16.50       -6.84     21.88 o
  -7   6  11     1306.52     1241.68     37.17 o
  -6   6  11       24.07       22.14     11.00 o
  -5   6  11      855.68      871.59     17.57 o
  -4   6  11      141.19      134.49     13.68 o
  -3   6  11       33.36       31.10      6.65 o
  -2   6  11        1.51        1.65      6.02 o
  -1   6  11     2649.91     2755.91     32.08 o
   0   6  11      204.28      195.08      8.76 o
   1   6  11     2624.44     2604.11     32.93 o
   2   6  11      362.84      348.25      9.91 o
   3   6  11      164.34      146.05     14.87 o
   4   6  11      129.44      113.15     11.04 o
   5   6  11     1688.99     1676.79     31.05 o
   6   6  11        1.22       -7.50      8.69 o
   7   6  11     1009.36     1049.97     28.82 o
   8   6  11        2.61        9.59     15.60 o
  -8   7  11      186.71      171.31     19.79 o
  -7   7  11        0.73       14.00     12.80 o
  -6   7  11        4.59       -0.63     11.39 o
  -5   7  11      516.60      559.54     15.76 o
  -4   7  11      199.60      188.00     13.57 o
  -3   7  11     1024.48     1035.16     19.69 o
  -2   7  11      670.26      699.16     16.58 o
  -1   7  11      499.10      530.21     13.41 o
   0   7  11        2.79        4.80      6.87 o
   1   7  11     1811.16     1769.48     22.68 o
   2   7  11      622.22      594.22     12.63 o
   3   7  11     3734.60     3807.84     57.86 o
   4   7  11      138.55      125.73     12.21 o
   5   7  11      280.80      303.26     16.12 o
   6   7  11      137.61      133.77     14.09 o
   7   7  11       63.84       35.09     13.25 o
   8   7  11      223.52      215.40     21.73 o
  -8   8  11      234.16      270.83     40.43 o
  -7   8  11     1433.93     1409.70     35.89 o
  -6   8  11      620.86      614.92     39.00 o
  -5   8  11      365.23      372.91     16.27 o
  -4   8  11      721.15      685.46     22.59 o
  -3   8  11      129.13      114.07      9.88 o
  -2   8  11     1068.98     1030.80     22.04 o
  -1   8  11      722.12      720.79     17.92 o
   0   8  11     2068.89     2061.16     30.18 o
   1   8  11      767.56      791.67     22.19 o
   2   8  11      603.67      582.23     17.93 o
   3   8  11        1.58        3.64      8.04 o
   4   8  11      708.94      744.30     19.33 o
   5   8  11      614.27      632.47     21.88 o
   6   8  11      261.29      264.29     17.14 o
   7   8  11      709.11      711.97     29.84 o
  -7   9  11        0.65       18.11     16.91 o
  -6   9  11        4.66       15.59     13.30 o
  -5   9  11      109.47      109.14     20.71 o
  -4   9  11     2238.54     2162.31     59.18 o
  -3   9  11      235.84      212.63     15.01 o
  -2   9  11     1267.95     1224.84     24.88 o
  -1   9  11        0.95       -8.15      8.88 o
   0   9  11       16.39       15.22      8.81 o
   1   9  11      110.30       75.47     13.24 o
   2   9  11     1632.22     1711.48     34.81 o
   3   9  11       18.86        8.55     10.11 o
   4   9  11      553.11      571.88     18.06 o
   5   9  11       47.17       44.25     12.58 o
   6   9  11        8.71       15.52     12.89 o
   7   9  11        7.83       41.75     18.72 o
  -7  10  11       51.57       37.88     19.42 o
  -6  10  11      389.15      393.52     21.46 o
  -5  10  11       23.06       28.33     13.54 o
  -4  10  11       92.76      103.28     14.18 o
  -3  10  11      207.16      182.25     14.92 o
  -2  10  11     1097.82     1118.41     27.56 o
  -1  10  11       44.88       58.24     10.84 o
   0  10  11     1932.82     1906.75     37.73 o
   1  10  11        1.97       -1.20     12.47 o
   2  10  11      237.95      258.86     27.54 o
   3  10  11      139.34      142.02     13.21 o
   4  10  11      499.05      545.46     26.55 o
   5  10  11        7.42        9.92     17.09 o
   6  10  11      426.93      497.26     28.01 o
  -6  11  11       40.95       33.31     18.16 o
  -5  11  11      275.24      250.33     21.87 o
  -4  11  11      588.32      649.09     30.52 o
  -3  11  11      452.23      449.38     24.85 o
  -2  11  11      870.67      854.63     32.09 o
  -1  11  11       37.26       37.37     10.98 o
   0  11  11      186.33      196.55     32.43 o
   1  11  11       84.81       89.29     31.25 o
   2  11  11      794.56      750.39     29.33 o
   3  11  11      585.20      629.50     25.31 o
   4  11  11      357.36      374.20     23.28 o
   5  11  11      408.57      395.38     32.23 o
  -5  12  11      369.82      348.10     26.02 o
  -4  12  11        0.04      -14.09     16.87 o
  -3  12  11        2.29        5.10     31.64 o
  -2  12  11      201.25      191.23     29.89 o
  -1  12  11      556.24      594.97     51.28 o
   0  12  11       33.65       35.99     14.76 o
   1  12  11      205.67      240.38     20.03 o
   2  12  11       16.35        6.58     28.71 o
   3  12  11       14.18       13.48     23.44 o
   4  12  11        0.10        5.27     25.39 o
  -3  13  11      618.00      625.86     45.90 o
  -2  13  11       11.46      -18.56     23.64 o
  -1  13  11       85.41      121.11     27.93 o
   0  13  11        0.05       -8.73     15.44 o
   1  13  11       26.60        7.68     16.29 o
   2  13  11       56.60       69.84     17.39 o
   3  13  11      438.97      430.13     37.31 o
  -8   0  12     1037.64     1128.95     34.94 o
  -6   0  12       28.36       21.70     10.98 o
  -4   0  12     4929.70     4760.16     78.81 o
  -2   0  12     9762.25     9514.29    148.22 o
   0   0  12     2998.87     2981.01     63.25 o
   2   0  12     2427.57     2224.57     55.57 o
   4   0  12     3438.39     3105.35     63.42 o
   6   0  12       12.96        7.50      9.29 o
   8   0  12      790.60      823.61     33.21 o
  -9   1  12      109.83      135.87     16.88 o
  -8   1  12      183.42      188.29     13.34 o
  -7   1  12      228.33      252.16     12.02 o
  -6   1  12     1635.49     1714.89     30.42 o
  -5   1  12      370.53      335.38     12.21 o
  -4   1  12     1522.35     1567.11     25.93 o
  -3   1  12      609.91      622.73     12.44 o
  -2   1  12     1145.79     1176.79     18.88 o
  -1   1  12       36.99       47.72      6.44 o
   0   1  12     3395.28     3230.36     59.86 o
   1   1  12     1236.83     1228.23     32.87 o
   2   1  12     4250.23     4254.76     89.17 o
   3   1  12       77.15       67.67      6.95 o
   4   1  12      257.80      249.72      9.95 o
   5   1  12      676.06      655.05     15.05 o
   6   1  12      562.27      555.05     14.27 o
   7   1  12      170.29      178.62     11.38 o
   8   1  12      343.55      343.97     40.01 o
   9   1  12       24.46       30.41     16.48 o
  -9   2  12      821.17      877.34     30.75 o
  -8   2  12      397.29      413.61     18.06 o
  -7   2  12      806.83      755.07     22.53 o
  -6   2  12      140.52      147.25      8.46 o
  -5   2  12       72.89       86.23      7.21 o
  -4   2  12      766.78      729.00     14.55 o
  -3   2  12      430.71      447.38     13.72 o
  -2   2  12     2450.20     2425.64     33.15 o
  -1   2  12      888.58      858.71     17.67 o
   0   2  12      108.06      104.53      8.79 o
   1   2  12      408.29      431.53     32.91 o
   2   2  12     1920.92     1857.80     31.31 o
   3   2  12     1468.57     1466.08     25.64 o
   4   2  12     1372.17     1249.08     21.56 o
   5   2  12     1740.80     1735.02     46.00 o
   6   2  12       27.87       26.33      8.66 o
   7   2  12       53.04       47.88      9.59 o
   8   2  12       23.10       18.12     11.80 o
   9   2  12      133.80      162.89     19.36 o
  -9   3  12        0.09        4.87     12.82 o
  -8   3  12      110.35      135.74     12.91 o
  -7   3  12      886.74      890.17     40.88 o
  -6   3  12       59.06       66.66      7.59 o
  -5   3  12     2032.11     1959.93     37.81 o
  -4   3  12      206.21      193.29      8.60 o
  -3   3  12       29.92       28.58      4.71 o
  -2   3  12     1222.97     1252.06     20.03 o
  -1   3  12     2441.59     2362.56     32.07 o
   0   3  12      153.07      153.39      7.97 o
   1   3  12     4423.50     4373.62     63.79 o
   2   3  12      122.21      118.05      8.19 o
   3   3  12     1195.71     1178.71     24.90 o
   4   3  12      690.46      698.53     25.22 o
   5   3  12      286.07      284.56     12.31 o
   6   3  12       84.98      100.16      9.96 o
   7   3  12      840.90      880.74     21.81 o
   8   3  12        0.25        5.33     11.96 o
   9   3  12       72.25       80.67     25.78 o
  -9   4  12     1222.71     1216.36     58.01 o
  -8   4  12      347.25      345.80     16.42 o
  -7   4  12      274.09      280.18     12.41 o
  -6   4  12       26.91       29.47      8.14 o
  -5   4  12      270.26      262.62     11.26 o
  -4   4  12      979.18      992.76     22.77 o
  -3   4  12      596.78      572.40     13.37 o
  -2   4  12     1123.98     1081.82     16.85 o
  -1   4  12      940.11      856.91     13.78 o
   0   4  12       31.69       22.45      5.29 o
   1   4  12       57.47       91.35     22.16 o
   2   4  12      339.92      327.60     11.72 o
   3   4  12     1818.80     1902.30     62.91 o
   4   4  12       27.23       35.79      6.74 o
   5   4  12     2350.62     2262.44     38.17 o
   6   4  12      133.12      134.59     12.59 o
   7   4  12        5.12       12.26      9.69 o
   8   4  12      120.09       86.19     12.91 o
   9   4  12      144.53      157.83     28.32 o
  -9   5  12       75.66       65.63     28.13 o
  -8   5  12      265.42      282.65     32.43 o
  -7   5  12       16.60       17.86      8.65 o
  -6   5  12      957.82      975.85     21.53 o
  -5   5  12      143.57      144.17     14.83 o
  -4   5  12     1046.37     1024.48     23.65 o
  -3   5  12      505.55      510.63     13.06 o
  -2   5  12      271.76      287.30     10.53 o
  -1   5  12     2792.06     2706.37     34.32 o
   0   5  12     2962.88     3060.81     41.44 o
   1   5  12     4667.34     4410.19     57.63 o
   2   5  12      801.23      811.14     14.85 o
   3   5  12      506.05      465.16     13.93 o
   4   5  12        8.67       17.31     10.20 o
   5   5  12       11.82        7.21      8.55 o
   6   5  12      583.29      606.03     26.28 o
   7   5  12      205.88      188.20     13.31 o
   8   5  12      208.56      230.53     24.91 o
  -8   6  12      997.87     1000.90     51.96 o
  -7   6  12        5.89        4.43     11.91 o
  -6   6  12       30.40       31.84      8.64 o
  -5   6  12       20.26       18.96      8.64 o
  -4   6  12     2197.39     2236.58     36.39 o
  -3   6  12      294.99      289.24     17.16 o
  -2   6  12     4434.08     4470.39     59.28 o
  -1   6  12       37.27       28.27      6.16 o
   0   6  12      114.16       95.03      7.61 o
   1   6  12       29.35       34.00      6.21 o
   2   6  12      771.94      812.52     15.27 o
   3   6  12       98.53      102.35     10.82 o
   4   6  12     1126.63     1146.05     30.81 o
   5   6  12       36.86       30.01     10.82 o
   6   6  12      233.32      232.05     13.06 o
   7   6  12        8.94       10.04     12.02 o
   8   6  12      269.07      264.72     22.13 o
  -8   7  12      333.61      364.39     46.00 o
  -7   7  12      141.16      132.14     19.59 o
  -6   7  12     2119.97     2124.78     36.95 o
  -5   7  12      215.81      235.69     15.60 o
  -4   7  12      878.07      894.39     30.83 o
  -3   7  12      180.59      160.94     10.56 o
  -2   7  12      100.88      132.74     16.05 o
  -1   7  12       48.97       53.73      8.30 o
   0   7  12     1157.40     1256.00     27.69 o
   1   7  12       13.59       18.50      6.51 o
   2   7  12      250.82      247.73      8.96 o
   3   7  12       41.73       52.00      9.00 o
   4   7  12      107.79      112.31     21.96 o
   5   7  12      183.22      137.66     13.25 o
   6   7  12      609.41      604.46     32.21 o
   7   7  12       72.91       64.09     14.28 o
   8   7  12      541.44      571.80     56.84 o
  -7   8  12      109.26      107.72     19.24 o
  -6   8  12        0.73       12.89     13.17 o
  -5   8  12      144.81      145.81     14.67 o
  -4   8  12      105.01      120.02     13.35 o
  -3   8  12     2265.84     2325.35     43.20 o
  -2   8  12     1110.76     1050.94     22.74 o
  -1   8  12      816.26      815.38     23.25 o
   0   8  12        3.33       18.15      8.07 o
   1   8  12       17.25       17.04      8.84 o
   2   8  12      460.51      439.86     17.13 o
   3   8  12      626.76      676.44     18.59 o
   4   8  12     1730.54     1698.93     31.91 o
   5   8  12       48.22       60.05     12.58 o
   6   8  12      169.18      174.44     16.04 o
   7   8  12       17.37       37.36     17.28 o
  -7   9  12      383.46      367.12     25.59 o
  -6   9  12       16.14       15.07     14.27 o
  -5   9  12      745.66      792.63     26.11 o
  -4   9  12       45.74       64.28     14.74 o
  -3   9  12       16.51        6.17     11.33 o
  -2   9  12       82.68       87.72     10.21 o
  -1   9  12     1577.97     1631.92     34.89 o
   0   9  12       24.07       14.23      9.63 o
   1   9  12     2531.57     2526.81     58.98 o
   2   9  12        1.16        3.28     10.03 o
   3   9  12      246.84      247.12     16.86 o
   4   9  12       22.88       31.55     24.10 o
   5   9  12      235.33      250.44     17.26 o
   6   9  12       16.53        2.28     13.34 o
   7   9  12      263.73      319.41     40.83 o
  -6  10  12       67.20       54.28     19.40 o
  -5  10  12      134.42      141.83     16.64 o
  -4  10  12        4.34       -4.75     12.48 o
  -3  10  12     1694.96     1743.56     47.79 o
  -2  10  12      220.95      196.71     14.10 o
  -1  10  12       96.83       99.36     11.80 o
   0  10  12        8.59        4.36     13.31 o
   1  10  12       21.17        9.84     13.60 o
   2  10  12      189.63      152.02     12.94 o
   3  10  12      986.55      977.09     26.79 o
   4  10  12      232.90      215.16     15.75 o
   5  10  12      414.57      446.84     25.67 o
   6  10  12       37.60       57.92     18.83 o
  -5  11  12      543.46      588.94     31.35 o
  -4  11  12      230.91      219.95     21.41 o
  -3  11  12      114.83       98.81     18.09 o
  -2  11  12       38.38       53.61     16.49 o
  -1  11  12     1179.65     1114.56     28.48 o
   0  11  12      354.29      375.95     22.46 o
   1  11  12      684.91      682.53     28.83 o
   2  11  12      142.04      141.65     18.09 o
   3  11  12       64.47       55.95     16.33 o
   4  11  12       51.55       42.00     15.96 o
   5  11  12        2.18       13.33     24.81 o
  -4  12  12      481.45      498.82     28.59 o
  -3  12  12       13.14       14.84     17.22 o
  -2  12  12      525.00      503.97     40.04 o
  -1  12  12       36.80       40.03     17.48 o
   0  12  12      209.67      200.61     29.50 o
   1  12  12       15.93      -11.33     14.90 o
   2  12  12      171.93      164.98     25.98 o
   3  12  12       73.56       96.89     27.35 o
   4  12  12      300.65      317.03     35.36 o
  -2  13  12       20.03       43.56     27.35 o
  -1  13  12        6.35        7.23     25.78 o
   0  13  12      737.92      739.45     32.09 o
   1  13  12        4.75       16.60     16.99 o
   2  13  12      719.12      788.96     57.43 o
  -7   0  13      304.12      284.13     21.29 o
  -5   0  13     1600.66     1701.43     36.36 o
  -3   0  13      662.80      644.98     35.94 o
  -1   0  13     3795.24     3905.08     80.58 o
   1   0  13     3642.30     3404.51    102.75 o
   3   0  13     1511.69     1627.94     40.40 o
   5   0  13       83.62       71.08     10.19 o
   7   0  13      168.31      186.52     17.54 o
   9   0  13      894.20      897.18     49.03 o
  -9   1  13      317.99      277.57     31.45 o
  -8   1  13      184.72      214.04     14.62 o
  -7   1  13      922.34     1022.61     22.96 o
  -6   1  13      280.03      268.34     12.10 o
  -5   1  13       12.39       13.27      6.54 o
  -4   1  13      335.35      331.42     10.65 o
  -3   1  13     1104.91     1104.32     18.15 o
  -2   1  13     1421.20     1447.25     19.75 o
  -1   1  13     3977.22     3956.63     57.64 o
   0   1  13      481.08      467.94     13.49 o
   1   1  13      885.84      870.29     27.06 o
   2   1  13      729.62      683.32     32.38 o
   3   1  13      319.04      345.71     12.45 o
   4   1  13      573.25      577.41     14.64 o
   5   1  13      797.30      848.10     29.62 o
   6   1  13      151.47      150.28      9.59 o
   7   1  13      216.90      194.36     14.47 o
   8   1  13        4.73       10.33     14.69 o
   9   1  13      480.47      505.31     27.21 o
  -9   2  13       19.75       37.11     23.64 o
  -8   2  13      260.04      304.80     39.12 o
  -7   2  13      392.48      407.80     15.10 o
  -6   2  13     1612.01     1501.07     24.72 o
  -5   2  13      386.03      429.30     12.56 o
  -4   2  13     2542.20     2418.42     39.03 o
  -3   2  13      452.80      427.88     10.09 o
  -2   2  13      595.18      586.18     12.93 o
  -1   2  13        4.25       -6.23      6.23 o
   0   2  13      959.69      925.12     19.32 o
   1   2  13      926.47      866.89     26.38 o
   2   2  13     1811.26     1790.61     30.87 o
   3   2  13      414.74      432.63     12.84 o
   4   2  13       29.79       26.54      7.10 o
   5   2  13      155.14      139.67      9.19 o
   6   2  13     1380.47     1327.61     26.64 o
   7   2  13      292.48      292.54     14.12 o
   8   2  13      455.27      478.61     25.35 o
   9   2  13      244.79      320.74     23.79 o
  -9   3  13       47.35       69.66     22.46 o
  -8   3  13     1253.02     1245.40     30.32 o
  -7   3  13        0.50        2.87     10.48 o
  -6   3  13      593.56      647.21     18.50 o
  -5   3  13        2.73        7.32      6.81 o
  -4   3  13     1514.26     1446.30     26.90 o
  -3   3  13        0.42       -1.76      4.73 o
  -2   3  13     2679.23     2661.77     36.68 o
  -1   3  13      743.29      680.22     13.33 o
   0   3  13      623.34      605.44     13.01 o
   1   3  13       29.85       29.57      8.03 o
   2   3  13     1306.45     1287.15     26.00 o
   3   3  13       45.90       56.26      8.00 o
   4   3  13     2279.48     2275.20     33.80 o
   5   3  13       36.25       25.85      8.73 o
   6   3  13     1515.47     1557.28     30.07 o
   7   3  13        8.21        4.71      9.75 o
   8   3  13       36.35       60.35     16.44 o
  -9   4  13       48.99       42.97     24.22 o
  -8   4  13      196.82      201.50     39.95 o
  -7   4  13      323.36      348.90     16.49 o
  -6   4  13     2032.17     1957.20     39.70 o
  -5   4  13      459.88      447.33     13.05 o
  -4   4  13     4220.17     4136.57     62.10 o
  -3   4  13      366.31      364.17     11.60 o
  -2   4  13      158.75      142.94      6.93 o
  -1   4  13       12.33       19.90      5.98 o
   0   4  13      650.20      637.53     15.17 o
   1   4  13        9.73        7.66      5.84 o
   2   4  13      598.29      613.16     14.28 o
   3   4  13      305.41      284.81     11.98 o
   4   4  13       15.19       14.12      6.92 o
   5   4  13       46.34       42.21      9.25 o
   6   4  13      262.27      279.40     16.86 o
   7   4  13      283.92      278.45     14.79 o
   8   4  13      870.04      972.44     48.33 o
  -8   5  13      904.65      941.91     51.96 o
  -7   5  13      615.38      619.11     19.06 o
  -6   5  13       85.47      104.35     11.25 o
  -5   5  13       70.13       59.70      9.35 o
  -4   5  13      298.13      267.18     10.88 o
  -3   5  13     1325.41     1293.46     22.62 o
  -2   5  13      432.49      449.26     13.13 o
  -1   5  13     1118.14     1123.96     18.04 o
   0   5  13       27.55       21.89     13.03 o
   1   5  13      270.67      263.14     10.03 o
   2   5  13       62.01       61.21      7.82 o
   3   5  13      649.47      678.86     17.21 o
   4   5  13      117.95      140.77     12.40 o
   5   5  13      761.70      794.11     20.72 o
   6   5  13      207.15      237.46     13.50 o
   7   5  13       74.00       59.96     11.17 o
   8   5  13        6.94       16.42     15.81 o
  -8   6  13      529.28      561.20     43.36 o
  -7   6  13      253.68      253.63     17.03 o
  -6   6  13      137.44      154.05     11.06 o
  -5   6  13     1478.23     1475.47     34.42 o
  -4   6  13       14.43       13.92      7.49 o
  -3   6  13      256.96      278.47     18.19 o
  -2   6  13       88.39       69.12      7.84 o
  -1   6  13     1051.01     1000.59     17.00 o
   0   6  13     1041.17      965.11     16.82 o
   1   6  13     2580.25     2558.62     41.37 o
   2   6  13        1.48        9.07      6.17 o
   3   6  13     1884.06     1830.13     36.46 o
   4   6  13        1.11        6.36      9.98 o
   5   6  13        5.41       -0.22     10.88 o
   6   6  13        0.72        8.34     10.22 o
   7   6  13      411.64      433.00     20.78 o
   8   6  13      207.31      244.49     53.62 o
  -8   7  13       87.12       78.33     26.76 o
  -7   7  13      255.78      233.19     21.48 o
  -6   7  13      233.57      214.79     13.87 o
  -5   7  13       27.10       35.62     12.49 o
  -4   7  13        1.58       -5.82     10.69 o
  -3   7  13     2044.31     2038.68     35.76 o
  -2   7  13      698.91      671.30     18.22 o
  -1   7  13     2516.82     2527.36     41.79 o
   0   7  13      793.96      784.95     16.58 o
   1   7  13      469.38      472.88     17.54 o
   2   7  13       31.85       31.72      7.21 o
   3   7  13      431.79      439.98     25.94 o
   4   7  13      466.11      431.08     18.75 o
   5   7  13     2070.84     2075.78     43.99 o
   6   7  13       25.17       38.06     12.97 o
   7   7  13       53.37       59.91     17.11 o
  -7   8  13       76.03      119.59     26.47 o
  -6   8  13      518.01      510.46     22.71 o
  -5   8  13     1329.93     1332.51     44.41 o
  -4   8  13      650.51      610.82     22.96 o
  -3   8  13      293.78      302.11     13.97 o
  -2   8  13      246.31      229.05     12.47 o
  -1   8  13      398.43      388.28     14.88 o
   0   8  13      849.43      862.71     23.66 o
   1   8  13      792.34      755.00     21.96 o
   2   8  13     1263.42     1307.81     30.65 o
   3   8  13      150.11      166.53     13.55 o
   4   8  13        1.75        5.02      9.60 o
   5   8  13      132.21      129.26     14.32 o
   6   8  13      861.87      829.96     27.26 o
   7   8  13      178.52      178.91     39.36 o
  -6   9  13      460.97      446.34     22.37 o
  -5   9  13       32.49       38.32     14.42 o
  -4   9  13       60.41       71.99     14.13 o
  -3   9  13       19.70       27.23     12.59 o
  -2   9  13     1940.72     1975.28     35.66 o
  -1   9  13      299.16      279.74     19.15 o
   0   9  13      400.79      423.64     18.04 o
   1   9  13       50.56       43.09     13.95 o
   2   9  13      170.02      158.16     15.62 o
   3   9  13       76.84       92.40     14.69 o
   4   9  13     1004.04     1014.31     28.32 o
   5   9  13      229.27      240.70     21.80 o
   6   9  13       71.73      103.46     15.52 o
  -6  10  13      846.17      823.54     36.04 o
  -5  10  13      216.17      235.15     18.56 o
  -4  10  13      986.43      946.65     29.47 o
  -3  10  13      144.96      177.32     37.99 o
  -2  10  13       61.72       72.99     12.73 o
  -1  10  13        6.54        3.93     11.20 o
   0  10  13      525.94      565.96     25.73 o
   1  10  13       66.66       74.52     15.60 o
   2  10  13      923.52      883.65     70.81 o
   3  10  13       28.45       38.58     12.50 o
   4  10  13       63.02       72.46     13.74 o
   5  10  13       80.24       98.97     19.51 o
  -5  11  13       11.41       29.68     26.96 o
  -4  11  13      253.55      268.40     23.96 o
  -3  11  13      149.85      121.77     18.97 o
  -2  11  13      669.23      704.67     30.05 o
  -1  11  13      370.76      392.79     23.42 o
   0  11  13      113.49      143.58     17.85 o
   1  11  13       21.10       34.95     21.78 o
   2  11  13        8.61      -14.61     14.61 o
   3  11  13      596.89      655.85     37.70 o
   4  11  13      218.97      216.51     21.40 o
  -3  12  13      199.72      188.02     21.78 o
  -2  12  13      152.47      162.52     30.86 o
  -1  12  13       19.53       12.78     15.52 o
   0  12  13       13.25        9.42     21.88 o
   1  12  13     1158.09     1090.63     37.56 o
   2  12  13       11.56       27.04     16.37 o
   3  12  13       77.53      123.46     33.79 o
   0  13  13       66.74       60.65     18.97 o
  -8   0  14     1221.05     1217.12     41.80 o
  -6   0  14     1348.59     1295.36     37.50 o
  -4   0  14       24.23       33.77      8.68 o
  -2   0  14     1936.76     1894.10     44.77 o
   0   0  14     1640.46     1672.81     99.04 o
   2   0  14       52.99       74.81     16.80 o
   4   0  14     1284.97     1215.07     34.87 o
   6   0  14     1630.80     1609.10     72.47 o
   8   0  14       91.91       65.05     23.44 o
  -9   1  14      634.17      731.14     45.32 o
  -8   1  14      383.65      423.15     22.99 o
  -7   1  14       28.98       12.71      9.44 o
  -6   1  14      989.99      975.03     22.46 o
  -5   1  14      110.19      120.78      8.50 o
  -4   1  14     2257.23     2173.40     31.68 o
  -3   1  14        9.42        7.77      6.75 o
  -2   1  14     1940.66     1908.72     28.13 o
  -1   1  14       54.25       66.12      7.86 o
   0   1  14     2642.42     2566.09     40.36 o
   1   1  14      468.85      473.15     21.04 o
   2   1  14     2533.60     2266.21     52.62 o
   3   1  14      868.36      856.51     19.93 o
   4   1  14     1679.26     1485.41     27.71 o
   5   1  14      238.24      233.09     10.89 o
   6   1  14      148.57      141.50     11.14 o
   7   1  14      220.93      231.79     15.91 o
   8   1  14      127.55      159.39     19.26 o
  -9   2  14      197.70      193.58     29.30 o
  -8   2  14      343.82      355.47     36.53 o
  -7   2  14      870.42      869.35     21.66 o
  -6   2  14      754.53      802.55     20.11 o
  -5   2  14     1044.32     1047.39     20.02 o
  -4   2  14       79.48       60.85      8.67 o
  -3   2  14     1485.45     1409.10     25.26 o
  -2   2  14      315.41      297.58     12.02 o
  -1   2  14     3527.62     3338.67     50.40 o
   0   2  14      334.55      324.81     12.72 o
   1   2  14     1789.38     1793.77     36.09 o
   2   2  14      157.10      150.27     11.27 o
   3   2  14      294.74      291.49     12.67 o
   4   2  14      645.69      635.27     15.76 o
   5   2  14      255.65      277.24     11.44 o
   6   2  14      988.62      986.43     30.11 o
   7   2  14       98.69      126.33     12.31 o
   8   2  14       44.53       49.37     16.36 o
  -8   3  14      258.35      284.61     19.52 o
  -7   3  14        1.33       -0.53     10.72 o
  -6   3  14        6.98        5.45      8.83 o
  -5   3  14     1711.15     1700.38     27.58 o
  -4   3  14        0.86        7.31      7.82 o
  -3   3  14     2892.10     2878.64     49.94 o
  -2   3  14        6.25       -0.73      5.80 o
  -1   3  14       12.08       11.04      6.96 o
   0   3  14       78.38       74.65      8.02 o
   1   3  14     1858.52     1847.03     36.60 o
   2   3  14        3.49       10.56      7.47 o
   3   3  14      793.78      831.90     19.60 o
   4   3  14      205.33      187.91     10.70 o
   5   3  14       29.62       28.81      8.99 o
   6   3  14       30.57       21.01     10.13 o
   7   3  14      189.44      203.76     13.38 o
   8   3  14       11.35        9.58     16.27 o
  -8   4  14      182.49      237.09     17.89 o
  -7   4  14      684.64      681.43     22.16 o
  -6   4  14       27.56       24.36      8.85 o
  -5   4  14      173.90      170.62      9.86 o
  -4   4  14       57.52       62.54     10.31 o
  -3   4  14     2539.41     2399.26     35.30 o
  -2   4  14      195.09      202.86      8.10 o
  -1   4  14     4172.40     4101.82     54.15 o
   0   4  14      115.64      126.59     12.04 o
   1   4  14     2328.12     2132.43     65.24 o
   2   4  14       49.19       63.15      7.52 o
   3   4  14       55.63       50.62      8.55 o
   4   4  14      719.21      708.83     18.26 o
   5   4  14      207.27      197.81     12.18 o
   6   4  14      133.93      123.74     11.76 o
   7   4  14       86.19      102.49     12.30 o
   8   4  14      113.15      134.21     19.19 o
  -8   5  14       11.24      -23.64     25.20 o
  -7   5  14      107.77      127.60     11.36 o
  -6   5  14      772.03      755.06     27.32 o
  -5   5  14      516.90      545.12     28.11 o
  -4   5  14      785.44      776.59     27.63 o
  -3   5  14      135.46      138.98      9.16 o
  -2   5  14       91.68       92.25      8.21 o
  -1   5  14      316.39      320.07     11.50 o
   0   5  14       22.41       21.09      7.54 o
   1   5  14      596.61      597.35     17.13 o
   2   5  14     1610.22     1599.34     26.34 o
   3   5  14     1015.29     1026.08     22.25 o
   4   5  14      721.57      674.31     44.20 o
   5   5  14      119.43      111.35     13.33 o
   6   5  14       93.22      116.66     11.99 o
   7   5  14        2.71        2.81     12.60 o
   8   5  14      451.39      461.98     26.93 o
  -8   6  14     1085.07     1033.33     57.04 o
  -7   6  14       11.64       13.80     27.05 o
  -6   6  14      931.06      909.59     22.42 o
  -5   6  14       20.66       12.43     11.38 o
  -4   6  14        0.12        6.59      8.90 o
  -3   6  14      407.13      380.58     13.20 o
  -2   6  14     1040.37     1062.97     20.78 o
  -1   6  14      197.02      212.57      9.55 o
   0   6  14     1443.52     1455.58     24.48 o
   1   6  14       41.26       41.03      9.67 o
   2   6  14       45.84       48.00      7.97 o
   3   6  14       38.67       36.64      9.14 o
   4   6  14      742.68      725.67     25.41 o
   5   6  14        0.66       14.27     11.75 o
   6   6  14      429.13      481.67     49.13 o
   7   6  14        1.12       11.41     16.84 o
  -7   7  14       88.81       76.10     18.55 o
  -6   7  14       15.03       -2.34      9.30 o
  -5   7  14       10.46        5.76     13.83 o
  -4   7  14     1802.27     1766.20     39.76 o
  -3   7  14      200.11      189.64     12.22 o
  -2   7  14      469.63      476.34     21.88 o
  -1   7  14       31.71       27.71      8.98 o
   0   7  14      681.76      629.00     15.30 o
   1   7  14      678.66      679.29     21.50 o
   2   7  14     3142.76     3106.02     48.44 o
   3   7  14      365.74      398.45     15.18 o
   4   7  14      160.77      151.26     14.18 o
   5   7  14      119.46      137.34     14.84 o
   6   7  14       16.35       32.45     13.78 o
   7   7  14       28.08       29.66     26.57 o
  -7   8  14      444.00      509.70     28.93 o
  -6   8  14      256.15      280.44     19.38 o
  -5   8  14       86.43       82.15     14.91 o
  -4   8  14        0.61       10.92     12.27 o
  -3   8  14        5.11        4.91      9.55 o
  -2   8  14       98.04      107.25     11.06 o
  -1   8  14      918.77      939.58     32.99 o
   0   8  14      541.22      483.25     18.86 o
   1   8  14      203.34      213.87     14.14 o
   2   8  14        8.18       17.45     16.80 o
   3   8  14       63.26       72.59     12.30 o
   4   8  14      267.46      289.37     17.27 o
   5   8  14     1342.95     1386.62     34.99 o
   6   8  14      415.79      431.67     22.33 o
  -6   9  14       11.00       47.64     43.76 o
  -5   9  14     1066.82     1026.24     31.36 o
  -4   9  14       23.14       29.38     13.81 o
  -3   9  14      772.01      729.51     25.48 o
  -2   9  14        0.18        2.01     11.07 o
  -1   9  14      193.46      188.15     14.37 o
   0   9  14       11.90       12.96     10.73 o
   1   9  14      260.36      287.82     41.41 o
   2   9  14      621.41      632.41     44.34 o
   3   9  14     1335.13     1432.35     52.66 o
   4   9  14      269.10      245.90     30.56 o
   5   9  14      159.28      161.08     15.90 o
   6   9  14       11.69       21.06     23.64 o
  -5  10  14        4.34        2.67     14.45 o
  -4  10  14       42.43       35.63     17.67 o
  -3  10  14      113.32      105.79     18.63 o
  -2  10  14      379.18      368.00     18.74 o
  -1  10  14     1989.48     2056.73     43.24 o
   0  10  14       86.16      111.02     17.13 o
   1  10  14      319.78      306.12     21.21 o
   2  10  14        8.88        6.86     15.46 o
   3  10  14        2.79        6.90     12.60 o
   4  10  14        5.08       11.21     13.37 o
   5  10  14      589.54      634.10     31.23 o
  -4  11  14      435.97      419.32     27.17 o
  -3  11  14      149.06      145.71     23.73 o
  -2  11  14        4.31       10.30     16.16 o
  -1  11  14        4.62      -11.15     15.37 o
   0  11  14       60.69       80.36     17.64 o
   1  11  14      332.51      286.57     22.24 o
   2  11  14      143.60      168.71     19.74 o
   3  11  14      283.90      324.75     33.21 o
   4  11  14        5.92       19.73     25.39 o
  -2  12  14      867.59      895.62     52.55 o
  -1  12  14      254.55      194.28     41.61 o
   0  12  14      591.65      656.72     36.63 o
   1  12  14      100.26       86.87     19.05 o
   2  12  14        9.65        5.86     16.64 o
  -7   0  15        2.45       18.48     14.22 o
  -5   0  15      620.77      615.34     39.95 o
  -3   0  15     2832.21     2833.37     62.34 o
  -1   0  15     7084.06     6724.56    182.74 o
   1   0  15       12.54       25.78     16.80 o
   3   0  15     1782.53     1834.17     50.89 o
   5   0  15      295.11      323.82     37.80 o
   7   0  15     1633.67     1544.52     61.73 o
  -8   1  15      165.25      171.31     28.13 o
  -7   1  15     1021.80     1038.84     32.92 o
  -6   1  15      275.32      308.20     14.10 o
  -5   1  15      754.04      773.54     17.50 o
  -4   1  15       82.68       99.72      7.92 o
  -3   1  15       82.56       80.49      8.43 o
  -2   1  15      836.34      850.47     19.11 o
  -1   1  15      971.60      966.10     20.48 o
   0   1  15      655.12      629.67     16.81 o
   1   1  15     1396.70     1422.85     31.35 o
   2   1  15      227.47      232.71     29.69 o
   3   1  15      143.90      169.95     18.28 o
   4   1  15       42.32       51.77     10.21 o
   5   1  15     2251.04     2310.62     39.09 o
   6   1  15       31.69       16.87     10.02 o
   7   1  15      833.92      839.43     52.25 o
   8   1  15       33.94       43.86     16.92 o
  -8   2  15      874.18      879.60     48.83 o
  -7   2  15        6.33        4.95      9.80 o
  -6   2  15      176.27      156.50     11.61 o
  -5   2  15      477.29      444.81     16.22 o
  -4   2  15     1777.61     1741.93     31.55 o
  -3   2  15      511.78      481.28     14.65 o
  -2   2  15       77.77       90.26      8.68 o
  -1   2  15      671.58      658.69     18.33 o
   0   2  15      791.32      754.66     18.22 o
   1   2  15      166.57      148.15     11.67 o
   2   2  15     1963.80     1904.91     47.65 o
   3   2  15      288.22      314.19     15.41 o
   4   2  15      976.52      939.87     19.65 o
   5   2  15      615.99      635.16     30.62 o
   6   2  15      530.20      563.19     22.51 o
   7   2  15      347.99      373.87     19.03 o
   8   2  15       21.53       22.94     16.84 o
  -8   3  15      929.69     1090.56     56.26 o
  -7   3  15        0.24       11.94     11.25 o
  -6   3  15     1230.11     1244.12     38.80 o
  -5   3  15      112.80      111.87      9.40 o
  -4   3  15      238.12      237.82     12.48 o
  -3   3  15      137.02      102.82      9.69 o
  -2   3  15     1470.19     1440.42     26.50 o
  -1   3  15      118.67      125.76      9.57 o
   0   3  15     1759.56     1771.00     31.12 o
   1   3  15       97.95       90.01     10.86 o
   2   3  15      835.45      762.91     35.65 o
   3   3  15      173.69      171.72     12.74 o
   4   3  15      370.63      374.60     19.93 o
   5   3  15        3.35        0.19      9.25 o
   6   3  15      477.79      533.13     18.67 o
   7   3  15        3.24      -11.70     11.70 o
   8   3  15      202.63      235.49     22.22 o
  -8   4  15      261.63      205.30     30.28 o
  -7   4  15       96.69       84.95     15.78 o
  -6   4  15      232.25      272.58     24.56 o
  -5   4  15      444.92      434.80     16.32 o
  -4   4  15     1869.25     1868.57     33.82 o
  -3   4  15      950.51      942.20     21.57 o
  -2   4  15     1459.07     1469.80     22.18 o
  -1   4  15      627.16      591.87     21.31 o
   0   4  15       22.48       26.96      8.11 o
   1   4  15       30.07       32.52      9.85 o
   2   4  15     1800.56     1773.81     32.12 o
   3   4  15       28.93       27.14      8.86 o
   4   4  15      433.89      413.18     15.47 o
   5   4  15        7.30       -5.18     11.49 o
   6   4  15        1.58       -5.01      9.85 o
   7   4  15       14.81       24.17     13.15 o
  -8   5  15      315.43      320.35     36.92 o
  -7   5  15      430.02      450.33     44.34 o
  -6   5  15      728.73      701.84     20.12 o
  -5   5  15     1224.67     1260.65     26.81 o
  -4   5  15      450.90      417.21     22.02 o
  -3   5  15        3.93       -2.40      8.90 o
  -2   5  15       17.57       15.21      7.63 o
  -1   5  15     1643.66     1637.52     26.54 o
   0   5  15      145.42      142.24     10.24 o
   1   5  15      996.80      984.78     27.46 o
   2   5  15       79.05       68.94      9.37 o
   3   5  15       56.69       67.22      9.69 o
   4   5  15      397.52      372.93     19.48 o
   5   5  15      449.19      413.93     19.70 o
   6   5  15      694.72      772.78     25.94 o
   7   5  15      418.45      457.97     26.40 o
  -7   6  15      142.79      132.11     26.37 o
  -6   6  15      120.38      108.60     17.31 o
  -5   6  15      554.59      554.16     31.21 o
  -4   6  15      163.37      189.67     14.80 o
  -3   6  15     2042.51     2001.53     57.43 o
  -2   6  15        1.45       -2.53      9.06 o
  -1   6  15      658.38      641.15     19.61 o
   0   6  15        0.24       -2.42      7.03 o
   1   6  15      575.84      546.75     24.03 o
   2   6  15       15.14        7.62      9.02 o
   3   6  15     1470.55     1490.18     29.63 o
   4   6  15      131.70      148.04     14.09 o
   5   6  15      360.79      401.33     35.71 o
   6   6  15       96.56      107.33     15.24 o
   7   6  15       36.38       51.86     18.14 o
  -7   7  15     1025.17     1011.60     37.68 o
  -6   7  15      224.87      216.69     15.07 o
  -5   7  15      657.27      694.15     45.23 o
  -4   7  15        4.70       -1.94     12.12 o
  -3   7  15      245.03      250.39     14.02 o
  -2   7  15      233.32      232.36     13.48 o
  -1   7  15     1663.18     1629.74     31.57 o
   0   7  15      190.26      167.38     10.68 o
   1   7  15     1194.14     1141.36     28.71 o
   2   7  15        0.92       -7.30      9.64 o
   3   7  15        7.79        5.71      9.71 o
   4   7  15        1.42        0.41     10.06 o
   5   7  15       72.96      120.50     15.30 o
   6   7  15       40.56       19.19     18.93 o
  -6   8  15        7.32       15.92     18.23 o
  -5   8  15      193.42      189.64     27.99 o
  -4   8  15      783.68      753.96     26.57 o
  -3   8  15     1039.00     1089.12     44.18 o
  -2   8  15      465.19      506.80     18.24 o
  -1   8  15      335.38      328.09     17.07 o
   0   8  15       41.81       34.98     11.97 o
   1   8  15       74.47       51.62     11.46 o
   2   8  15      171.57      194.87     32.23 o
   3   8  15      177.55      175.42     14.77 o
   4   8  15      276.80      284.94     17.91 o
   5   8  15        4.50       -5.83     12.74 o
   6   8  15        3.95      -11.10     16.96 o
  -5   9  15       28.55       12.13     14.90 o
  -4   9  15      238.53      254.18     28.97 o
  -3   9  15      141.74      140.73     16.11 o
  -2   9  15      153.56      156.17     14.93 o
  -1   9  15       76.21      100.94     16.06 o
   0   9  15     1585.26     1569.59     35.38 o
   1   9  15        4.05        0.05     15.43 o
   2   9  15       40.42       58.55     21.78 o
   3   9  15       48.83       37.13     15.84 o
   4   9  15      200.60      211.22     16.89 o
   5   9  15       32.07       37.19     14.34 o
  -4  10  15      894.51      876.26     36.60 o
  -3  10  15       98.89       95.16     18.90 o
  -2  10  15     1526.11     1509.82     47.35 o
  -1  10  15        0.95       14.85     12.46 o
   0  10  15       16.86       25.86     16.45 o
   1  10  15      151.52      186.43     25.39 o
   2  10  15      336.90      359.11     24.31 o
   3  10  15      468.03      461.00     26.76 o
   4  10  15      409.44      453.75     21.68 o
  -3  11  15       64.29       58.45     21.39 o
  -2  11  15       12.06        2.65     17.22 o
  -1  11  15      424.52      455.73     63.58 o
   0  11  15      685.49      719.14     36.72 o
   1  11  15      407.55      449.82     27.27 o
   2  11  15      153.26      140.80     21.12 o
   3  11  15       32.45       48.12     18.76 o
  -8   0  16      162.16      207.45     29.69 o
  -6   0  16     1380.39     1351.92     40.74 o
  -4   0  16     1243.70     1273.96     29.38 o
  -2   0  16      201.81      206.15     16.31 o
   0   0  16     2925.78     2770.68     62.82 o
   2   0  16     1273.84     1170.65     48.83 o
   4   0  16        1.49      -12.62     12.62 o
   6   0  16      496.11      523.41     25.61 o
  -8   1  16       71.58       71.49     25.59 o
  -7   1  16      515.05      509.45     21.19 o
  -6   1  16       82.62       88.95     11.34 o
  -5   1  16       16.02       23.63      7.82 o
  -4   1  16     1127.25     1150.30     24.44 o
  -3   1  16      773.89      755.44     19.17 o
  -2   1  16      919.03      960.45     21.57 o
  -1   1  16       82.91       81.09     10.42 o
   0   1  16      473.44      468.22     15.65 o
   1   1  16      134.57      134.05     16.49 o
   2   1  16     1103.63     1020.22     33.15 o
   3   1  16      336.17      345.90     20.09 o
   4   1  16      673.27      682.45     19.44 o
   5   1  16      186.99      194.09     12.92 o
   6   1  16      322.96      300.97     16.95 o
   7   1  16      121.31       84.94     18.75 o
  -8   2  16        5.72       -2.15     24.22 o
  -7   2  16      901.83      916.25     27.38 o
  -6   2  16       93.78       83.13     12.53 o
  -5   2  16      886.86      895.86     26.55 o
  -4   2  16      290.66      300.46     13.56 o
  -3   2  16      409.25      382.85     22.69 o
  -2   2  16      209.21      199.56     13.14 o
  -1   2  16      975.31      954.68     21.25 o
   0   2  16     2007.82     1980.25     35.21 o
   1   2  16     1000.40     1061.80     49.57 o
   2   2  16      988.48     1017.65     33.29 o
   3   2  16      421.17      400.86     18.78 o
   4   2  16       21.15       23.59     10.40 o
   5   2  16      198.56      197.30     12.42 o
   6   2  16       10.69        7.73     10.35 o
   7   2  16      273.17      346.04     19.14 o
  -8   3  16        0.07        1.56     25.20 o
  -7   3  16      989.30     1005.12     80.19 o
  -6   3  16       22.66       24.87     10.51 o
  -5   3  16       64.22       69.65      9.28 o
  -4   3  16       10.92        8.35      9.26 o
  -3   3  16     2224.47     2210.88     38.30 o
  -2   3  16       13.47        9.91      8.43 o
  -1   3  16     1895.50     1840.17     32.55 o
   0   3  16       64.44       84.29      9.52 o
   1   3  16        7.92       16.69      9.96 o
   2   3  16       13.43       -9.18      9.18 o
   3   3  16     1890.20     1815.52     51.78 o
   4   3  16        0.81       -8.85      8.85 o
   5   3  16      414.42      400.22     18.96 o
   6   3  16       96.24       92.19     11.83 o
   7   3  16       20.41       26.90     13.14 o
  -7   4  16      963.48      923.16     52.15 o
  -6   4  16       46.28       50.91     10.51 o
  -5   4  16      897.07      875.48     29.63 o
  -4   4  16       13.46       11.98      9.69 o
  -3   4  16       17.16        5.56      9.22 o
  -2   4  16      161.47      159.06     10.10 o
  -1   4  16     1242.34     1215.78     22.18 o
   0   4  16     1073.38     1036.54     22.81 o
   1   4  16      946.01     1025.64     30.77 o
   2   4  16      258.59      228.06     14.21 o
   3   4  16      316.31      341.29     16.59 o
   4   4  16       16.32       15.24      9.31 o
   5   4  16      211.08      227.35     16.31 o
   6   4  16      141.98      155.74     13.57 o
   7   4  16      491.07      478.78     22.00 o
  -7   5  16      271.90      266.63     34.97 o
  -6   5  16       17.77       13.23     10.39 o
  -5   5  16       64.27       48.87     11.32 o
  -4   5  16      943.49      886.59     22.51 o
  -3   5  16     1490.34     1505.46     29.92 o
  -2   5  16     1179.80     1113.83     30.79 o
  -1   5  16      657.76      654.33     16.08 o
   0   5  16       40.83       55.99      9.18 o
   1   5  16      250.27      236.66     16.27 o
   2   5  16      196.83      165.86     11.86 o
   3   5  16      495.57      459.69     20.86 o
   4   5  16      313.77      363.08     18.54 o
   5   5  16       50.81       60.85     12.87 o
   6   5  16      194.10      197.04     17.53 o
   7   5  16        0.20       -6.70     17.33 o
  -7   6  16        1.42       -1.76     26.37 o
  -6   6  16     1337.39     1326.40     32.29 o
  -5   6  16        1.37       -3.51     13.07 o
  -4   6  16      819.72      849.57     22.78 o
  -3   6  16       18.89       20.66      9.96 o
  -2   6  16        5.70       11.38      9.72 o
  -1   6  16      387.27      358.76     15.22 o
   0   6  16     1353.31     1231.69     23.00 o
   1   6  16      118.58      116.04     13.14 o
   2   6  16      831.74      812.48     24.07 o
   3   6  16       63.37       64.56     10.80 o
   4   6  16        1.36       -2.51     15.52 o
   5   6  16        5.99       -0.88     17.56 o
   6   6  16      448.92      472.60     27.35 o
  -6   7  16        9.26       -0.12     11.19 o
  -5   7  16        0.07      -12.24     12.68 o
  -4   7  16      145.13      129.02     15.54 o
  -3   7  16        7.86       -5.19     10.02 o
  -2   7  16      546.21      502.23     27.32 o
  -1   7  16       65.49       75.60     10.95 o
   0   7  16      153.02      130.07     13.46 o
   1   7  16       23.83        8.83     10.70 o
   2   7  16      142.31      166.47     14.19 o
   3   7  16      307.52      343.35     21.35 o
   4   7  16     1342.07     1409.16     32.76 o
   5   7  16      466.52      490.26     22.89 o
   6   7  16      315.30      362.31     25.67 o
  -5   8  16      481.89      449.15     27.50 o
  -4   8  16       38.66       40.82     14.34 o
  -3   8  16       45.28       34.35     11.32 o
  -2   8  16      170.16      171.33     13.60 o
  -1   8  16      191.08      222.30     18.60 o
   0   8  16      705.09      742.63     24.24 o
   1   8  16     1359.16     1374.04     33.31 o
   2   8  16      942.27     1003.46     64.95 o
   3   8  16      282.10      296.01     20.28 o
   4   8  16      316.93      341.79     18.93 o
   5   8  16       23.74       41.99     14.62 o
  -5   9  16       51.76       68.15     19.82 o
  -4   9  16       36.58       25.52     15.37 o
  -3   9  16     1057.86     1094.96     38.80 o
  -2   9  16        3.32       10.48     13.25 o
  -1   9  16      735.28      756.23     25.86 o
   0   9  16       11.64       27.23     12.87 o
   1   9  16        0.92        6.52     15.74 o
   2   9  16        3.62       16.50     15.11 o
   3   9  16      383.66      420.48     25.45 o
   4   9  16       82.13       90.15     17.33 o
  -4  10  16       58.77       58.30     19.75 o
  -3  10  16        6.74        3.18     20.41 o
  -2  10  16        5.44        1.69     13.56 o
  -1  10  16       37.99       50.56     13.88 o
   0  10  16        6.19       27.44     26.08 o
   1  10  16      841.84      855.17     34.52 o
   2  10  16        5.66       20.65     17.81 o
   3  10  16       63.85       44.82     18.30 o
  -2  11  16      783.12      777.89     34.39 o
  -1  11  16      251.43      301.89     75.50 o
   0  11  16        7.07       18.26     17.71 o
   1  11  16        5.80       47.37     19.24 o
  -7   0  17     1472.84     1379.85     60.36 o
  -5   0  17      379.49      425.98     23.81 o
  -3   0  17     1376.39     1407.54     38.77 o
  -1   0  17      667.93      616.79     31.64 o
   1   0  17      233.85      217.62     22.27 o
   3   0  17     1309.18     1292.54     53.91 o
   5   0  17     1190.18     1238.44     64.46 o
   7   0  17      530.61      595.78     43.56 o
  -7   1  17        9.37        7.83     16.37 o
  -6   1  17      346.38      341.01     16.54 o
  -5   1  17     1629.22     1661.27     32.68 o
  -4   1  17      246.04      225.27     13.55 o
  -3   1  17      655.81      621.96     17.49 o
  -2   1  17      427.66      441.38     16.27 o
  -1   1  17        3.30       -7.57     12.01 o
   0   1  17      119.34      124.62     10.47 o
   1   1  17     1497.17     1514.04     29.11 o
   2   1  17      284.76      295.97     19.89 o
   3   1  17      375.26      386.18     21.48 o
   4   1  17       17.41       14.71     11.41 o
   5   1  17        4.42       -3.33     11.05 o
   6   1  17      144.19      146.23     15.03 o
   7   1  17     1178.89     1197.75     51.08 o
  -7   2  17      156.16      193.71     21.32 o
  -6   2  17       23.25       23.00     10.81 o
  -5   2  17        7.83       14.53      8.79 o
  -4   2  17      295.53      270.95     13.75 o
  -3   2  17      960.82      937.42     21.44 o
  -2   2  17     2019.99     2016.61     35.21 o
  -1   2  17      671.26      668.29     18.03 o
   0   2  17     1149.48     1146.11     24.43 o
   1   2  17      158.97      163.87     13.96 o
   2   2  17       40.91       30.79     11.67 o
   3   2  17      115.85       93.58     15.61 o
   4   2  17      748.58      735.64     23.63 o
   5   2  17       47.79       35.75     12.98 o
   6   2  17      170.77      205.55     17.60 o
   7   2  17      149.10      150.69     23.05 o
  -7   3  17       41.62       20.71     25.39 o
  -6   3  17     1547.59     1587.17     36.73 o
  -5   3  17       16.46       15.31     10.34 o
  -4   3  17     1204.90     1261.74     27.40 o
  -3   3  17       21.10       22.39      9.55 o
  -2   3  17       72.61       68.88     13.34 o
  -1   3  17      198.98      204.21     12.21 o
   0   3  17     1208.99     1202.55     29.72 o
   1   3  17       29.73       27.92     11.00 o
   2   3  17      783.95      727.48     22.81 o
   3   3  17       46.92       34.28     14.35 o
   4   3  17      335.62      310.40     20.26 o
   5   3  17        3.50       -5.74     11.65 o
   6   3  17      194.89      194.84     16.49 o
   7   3  17       50.98       64.00     14.82 o
  -7   4  17      540.16      582.30     44.15 o
  -6   4  17      289.08      299.31     25.47 o
  -5   4  17      290.67      267.98     14.71 o
  -4   4  17        5.46      -10.04     10.04 o
  -3   4  17      205.25      210.50     13.20 o
  -2   4  17     1076.02     1026.72     24.67 o
  -1   4  17      364.46      362.87     14.42 o
   0   4  17      723.79      707.04     18.98 o
   1   4  17       18.14       11.18     11.25 o
   2   4  17        0.82      -10.90     10.90 o
   3   4  17      297.03      271.35     24.81 o
   4   4  17     1376.43     1378.25     45.22 o
   5   4  17       25.82       34.38     12.85 o
   6   4  17      387.42      385.17     37.02 o
  -6   5  17      886.91      954.30     68.56 o
  -5   5  17      542.16      560.46     30.82 o
  -4   5  17     1518.11     1517.15     31.44 o
  -3   5  17      952.23     1016.62     25.09 o
  -2   5  17      218.40      213.88     13.36 o
  -1   5  17       94.07       84.98      9.03 o
   0   5  17      287.81      268.19     16.49 o
   1   5  17     1558.76     1512.05     34.73 o
   2   5  17      192.58      164.46     14.21 o
   3   5  17      580.73      589.46     18.99 o
   4   5  17        6.07       -0.78     13.54 o
   5   5  17      106.42      126.45     15.22 o
   6   5  17      122.99      112.36     19.40 o
  -6   6  17      145.59      145.86     20.33 o
  -5   6  17        6.10       -0.22     13.76 o
  -4   6  17       79.60       72.01     12.26 o
  -3   6  17     1158.04     1105.77     26.41 o
  -2   6  17      307.91      303.42     15.07 o
  -1   6  17     1463.63     1467.72     32.85 o
   0   6  17       14.71       12.06      8.41 o
   1   6  17       27.90       27.17     10.91 o
   2   6  17       61.30       55.44     12.53 o
   3   6  17      511.92      497.89     44.83 o
   4   6  17       36.20       39.41     11.26 o
   5   6  17      782.32      900.06     28.56 o
  -5   7  17      583.45      566.53     29.80 o
  -4   7  17       25.12        9.20     14.09 o
  -3   7  17      419.52      411.97     17.53 o
  -2   7  17        9.80        0.51     10.80 o
  -1   7  17       54.02       53.87     11.17 o
   0   7  17       24.35       14.35     12.38 o
   1   7  17      376.72      402.87     16.26 o
   2   7  17        4.76       14.70     15.31 o
   3   7  17      513.66      520.51     26.58 o
   4   7  17        5.12       24.58     13.14 o
   5   7  17       22.72       36.76     14.20 o
  -5   8  17      157.59      147.38     21.98 o
  -4   8  17      110.56      171.24     18.23 o
  -3   8  17      150.85      172.08     14.32 o
  -2   8  17      366.21      342.09     19.38 o
  -1   8  17      456.49      491.89     29.73 o
   0   8  17      418.03      416.83     19.97 o
   1   8  17       72.54       56.50     18.41 o
   2   8  17       19.92       28.50     16.33 o
   3   8  17       21.84       25.84     16.87 o
   4   8  17       29.28        8.37     13.38 o
  -4   9  17      658.08      640.25     43.46 o
  -3   9  17       10.06       26.20     18.55 o
  -2   9  17        1.28       -6.08     13.40 o
  -1   9  17      110.11      127.41     17.02 o
   0   9  17      260.75      255.86     24.12 o
   1   9  17        1.46       32.09     17.32 o
   2   9  17     1000.88     1020.56     38.97 o
   3   9  17       57.39       64.49     18.63 o
  -2  10  17      407.55      430.74     22.01 o
  -1  10  17      147.66      160.68     16.72 o
   0  10  17      391.07      461.54     28.14 o
   1  10  17        7.73       19.82     17.38 o
   2  10  17       53.26       36.56     17.75 o
  -6   0  18      876.78      809.28     46.88 o
  -4   0  18     1237.28     1308.34     31.45 o
  -2   0  18       14.97       22.35     15.72 o
   0   0  18      347.31      313.48     19.73 o
   2   0  18      940.20      997.58     47.08 o
   4   0  18      677.77      610.82     39.26 o
   6   0  18      915.10      980.00     52.74 o
  -7   1  18       73.32       87.23     19.11 o
  -6   1  18      789.47      791.09     32.23 o
  -5   1  18       35.78       36.34     10.96 o
  -4   1  18        6.82        7.06      9.68 o
  -3   1  18      185.19      194.98     12.06 o
  -2   1  18      497.25      452.14     16.22 o
  -1   1  18     1206.08     1142.52     24.78 o
   0   1  18      240.58      247.27     13.20 o
   1   1  18      457.66      443.18     17.59 o
   2   1  18       47.16       45.67     11.91 o
   3   1  18        0.47       -0.02     16.70 o
   4   1  18      257.65      233.90     19.47 o
   5   1  18      128.16      138.77     14.73 o
   6   1  18      420.22      471.14     21.30 o
  -7   2  18       79.45       88.23     19.58 o
  -6   2  18      449.78      430.73     25.95 o
  -5   2  18      739.57      709.04     18.89 o
  -4   2  18       77.69       63.38     11.20 o
  -3   2  18     1020.55     1033.05     32.21 o
  -2   2  18        4.25        1.03      8.84 o
  -1   2  18      314.47      276.00     15.20 o
   0   2  18       21.27       23.44     10.83 o
   1   2  18     1077.20     1129.40     24.84 o
   2   2  18      356.76      364.81     17.85 o
   3   2  18      746.72      742.55     55.57 o
   4   2  18      339.69      358.45     22.44 o
   5   2  18        9.86       -3.45     15.15 o
   6   2  18       42.32       40.30     13.94 o
  -6   3  18       22.00       -1.04     16.36 o
  -5   3  18      126.17      130.26     11.44 o
  -4   3  18       25.44       34.93     10.73 o
  -3   3  18      548.44      559.94     23.94 o
  -2   3  18        1.05        8.90      9.08 o
  -1   3  18     2460.91     2422.18     41.15 o
   0   3  18       50.53       60.90     13.22 o
   1   3  18      774.13      757.97     46.61 o
   2   3  18        1.82        9.28     11.28 o
   3   3  18        1.74       -9.99     14.71 o
   4   3  18       19.49       12.14     12.26 o
   5   3  18      805.05      884.63     33.70 o
   6   3  18        1.53       15.86     16.37 o
  -6   4  18       10.50        3.32     26.37 o
  -5   4  18      751.65      786.69     25.89 o
  -4   4  18      143.84      175.76     13.61 o
  -3   4  18     1122.71     1091.80     26.15 o
  -2   4  18       71.66       74.89     11.24 o
  -1   4  18       80.73       70.87     10.34 o
   0   4  18       75.75       73.36     10.67 o
   1   4  18     1969.55     1954.44     35.83 o
   2   4  18      386.83      420.83     19.39 o
   3   4  18      963.27      969.51     27.91 o
   4   4  18      197.80      215.39     20.15 o
   5   4  18      114.59      138.84     19.12 o
   6   4  18       12.44       26.54     16.28 o
  -6   5  18      575.11      550.31     28.14 o
  -5   5  18       14.34        0.27     13.01 o
  -4   5  18      192.84      187.28     14.90 o
  -3   5  18      264.95      265.75     15.23 o
  -2   5  18      706.55      704.01     21.20 o
  -1   5  18      682.60      700.98     21.05 o
   0   5  18      499.38      501.02     17.50 o
   1   5  18      172.39      187.83     13.02 o
   2   5  18       11.53        5.59     14.95 o
   3   5  18        2.40        1.12     11.68 o
   4   5  18      372.77      376.63     17.54 o
   5   5  18      179.35      188.86     25.88 o
  -5   6  18       16.79       25.34     17.61 o
  -4   6  18     1119.22     1072.15     26.47 o
  -3   6  18        0.44        0.81     10.72 o
  -2   6  18      556.08      526.21     19.30 o
  -1   6  18       11.61        1.47     10.77 o
   0   6  18       34.17       59.88     13.43 o
   1   6  18        1.33        5.12     10.24 o
   2   6  18      497.67      489.44     21.18 o
   3   6  18      147.18      164.13     19.99 o
   4   6  18      219.51      238.87     17.54 o
   5   6  18        8.14        3.50     21.10 o
  -5   7  18       85.04       75.25     20.05 o
  -4   7  18       26.39       23.90     18.13 o
  -3   7  18       15.31       35.62     12.28 o
  -2   7  18      807.08      816.96     25.61 o
  -1   7  18      217.60      204.18     28.37 o
   0   7  18     1093.72     1137.26     31.05 o
   1   7  18      268.11      265.39     14.70 o
   2   7  18       46.71       53.95     17.06 o
   3   7  18       50.81       90.06     17.85 o
   4   7  18      186.56      204.76     17.78 o
  -4   8  18      410.62      413.33     28.56 o
  -3   8  18      352.64      360.33     17.93 o
  -2   8  18       77.07       59.76     14.59 o
  -1   8  18       42.78       55.07     14.31 o
   0   8  18      151.59      125.37     15.85 o
   1   8  18      375.79      440.28     31.94 o
   2   8  18      320.68      317.05     23.82 o
   3   8  18      787.72      837.93     34.16 o
  -2   9  18       66.14       64.90     15.40 o
  -1   9  18      419.19      399.14     21.34 o
   0   9  18      170.80      185.15     21.27 o
   1   9  18      214.07      200.16     21.55 o
   2   9  18        0.12       12.32     18.36 o
  -5   0  19      149.16      146.50     27.35 o
  -3   0  19       19.06        9.61     13.32 o
  -1   0  19     1749.15     1737.56     46.70 o
   1   0  19      939.08      950.65     33.33 o
   3   0  19       51.63       23.64     21.68 o
   5   0  19      706.67      754.39     42.97 o
  -6   1  19        0.17      -13.95     21.19 o
  -5   1  19      579.70      504.45     27.83 o
  -4   1  19      259.69      250.93     14.59 o
  -3   1  19     2330.49     2346.64     40.19 o
  -2   1  19      125.83      109.52     15.20 o
  -1   1  19      410.35      397.73     15.94 o
   0   1  19      134.77      116.15     12.08 o
   1   1  19       49.79       72.62     15.08 o
   2   1  19      130.16      142.76     14.47 o
   3   1  19      453.87      434.41     24.65 o
   4   1  19      239.05      259.12     21.27 o
   5   1  19       11.96      -11.00     14.41 o
  -6   2  19      833.46      868.68     35.67 o
  -5   2  19      113.86      124.67     30.18 o
  -4   2  19      391.13      417.12     17.39 o
  -3   2  19       86.68       74.78     11.75 o
  -2   2  19      230.76      230.96     13.38 o
  -1   2  19      362.04      364.45     15.62 o
   0   2  19     1595.13     1570.98     31.13 o
   1   2  19      228.06      245.42     14.03 o
   2   2  19      206.93      221.03     16.57 o
   3   2  19        3.60       -7.64     14.96 o
   4   2  19       25.79       13.65     15.92 o
   5   2  19      283.17      338.18     24.38 o
  -6   3  19      172.34      118.42     20.10 o
  -5   3  19        1.74       -6.16     12.93 o
  -4   3  19      708.38      705.85     28.57 o
  -3   3  19       68.89       71.99     11.89 o
  -2   3  19     1279.46     1351.27     34.02 o
  -1   3  19       11.63        5.23      9.97 o
   0   3  19       19.61       13.28      9.99 o
   1   3  19       30.37       37.56     10.64 o
   2   3  19     1893.18     1949.32     49.94 o
   3   3  19        0.12       17.31     13.97 o
   4   3  19      864.81      929.39     34.11 o
   5   3  19        6.45       -5.87     16.15 o
  -5   4  19      321.83      330.24     19.23 o
  -4   4  19      394.44      397.52     17.74 o
  -3   4  19       11.34       11.21     12.38 o
  -2   4  19       51.35       50.65     11.57 o
  -1   4  19        4.33        5.65      9.82 o
   0   4  19     1021.97      990.13     23.99 o
   1   4  19        5.49        8.94     10.36 o
   2   4  19       95.79      108.05     14.01 o
   3   4  19        0.56       -5.68     12.28 o
   4   4  19      138.40      140.25     28.71 o
   5   4  19      242.96      268.60     22.44 o
  -5   5  19      925.57      959.30     29.94 o
  -4   5  19      141.40      148.62     16.37 o
  -3   5  19      465.88      448.91     22.50 o
  -2   5  19      440.20      416.62     18.01 o
  -1   5  19       75.92       77.05     12.43 o
   0   5  19       44.31       46.22     10.85 o
   1   5  19        3.52        7.16     10.44 o
   2   5  19      244.36      244.15     17.22 o
   3   5  19      307.72      343.03     38.77 o
   4   5  19      441.51      389.79     25.11 o
  -4   6  19       40.69       44.05     14.32 o
  -3   6  19      186.79      216.59     15.25 o
  -2   6  19       54.89       53.80     12.23 o
  -1   6  19     1097.68     1100.89     38.73 o
   0   6  19        6.80       -8.71     14.84 o
   1   6  19     1141.99     1187.40     30.66 o
   2   6  19       42.13       72.90     14.60 o
   3   6  19      105.93       61.38     17.99 o
   4   6  19       94.52      108.80     18.85 o
  -4   7  19      148.52      145.82     22.23 o
  -3   7  19     1432.20     1414.88     46.04 o
  -2   7  19      102.60      103.13     13.76 o
  -1   7  19      232.15      257.53     18.53 o
   0   7  19        9.83       11.89     13.64 o
   1   7  19      198.32      176.03     16.80 o
   2   7  19        3.15      -11.41     15.72 o
   3   7  19      246.12      266.95     23.53 o
  -2   8  19       70.83       75.75     15.72 o
  -1   8  19       79.72       90.23     25.04 o
   0   8  19       52.18       54.19     14.87 o
   1   8  19      423.47      447.69     27.53 o
   2   8  19       75.41       66.82     19.25 o
  -4   0  20       55.31       59.97     24.03 o
  -2   0  20     1438.85     1492.15     42.53 o
   0   0  20      120.48      145.02     17.92 o
   2   0  20      189.65      226.09     20.65 o
   4   0  20     1347.51     1412.28     60.36 o
  -5   1  20      511.55      521.56     29.49 o
  -4   1  20       61.42       76.47     18.65 o
  -3   1  20      108.10      112.74     14.57 o
  -2   1  20      244.63      214.71     13.45 o
  -1   1  20      112.70      134.08     12.52 o
   0   1  20      897.55      903.65     23.50 o
   1   1  20      175.55      188.53     13.87 o
   2   1  20     1059.93     1091.18     26.28 o
   3   1  20       13.75        4.16     16.21 o
   4   1  20      540.59      611.07     30.45 o
   5   1  20       29.20       41.61     24.81 o
  -5   2  20       81.67      100.27     19.81 o
  -4   2  20       71.36       70.86     14.70 o
  -3   2  20     1102.86     1122.78     27.39 o
  -2   2  20      176.67      197.74     13.47 o
  -1   2  20      191.31      200.54     13.79 o
   0   2  20      208.12      203.56     17.14 o
   1   2  20        0.15        8.39     11.90 o
   2   2  20       15.22       15.35     12.10 o
   3   2  20      250.87      249.22     17.57 o
   4   2  20      316.03      314.73     22.88 o
  -5   3  20     1540.98     1598.64     49.03 o
  -4   3  20      126.87      143.15     16.34 o
  -3   3  20      267.01      288.76     16.30 o
  -2   3  20       86.43       95.19     17.30 o
  -1   3  20      175.78      184.49     13.40 o
   0   3  20       48.56       59.84     12.02 o
   1   3  20      922.90      904.01     24.10 o
   2   3  20       39.18       39.42     11.71 o
   3   3  20       14.58       26.93     13.17 o
   4   3  20        1.29      -22.85     22.85 o
  -4   4  20       56.65       56.90     14.91 o
  -3   4  20      819.78      839.64     24.95 o
  -2   4  20      111.99      105.48     13.45 o
  -1   4  20     1207.97     1233.27     33.33 o
   0   4  20      327.65      357.11     16.52 o
   1   4  20       63.02       64.96     15.08 o
   2   4  20       39.78       38.23     11.93 o
   3   4  20      281.72      317.93     19.04 o
   4   4  20      199.07      239.86     22.13 o
  -4   5  20      138.43      132.99     20.08 o
  -3   5  20        3.61        9.61     14.93 o
  -2   5  20       62.44       75.07     12.74 o
  -1   5  20      142.19      163.29     19.08 o
   0   5  20      765.36      807.38     22.62 o
   1   5  20      883.56      917.05     34.40 o
   2   5  20      493.18      524.01     19.81 o
   3   5  20      193.24      234.04     62.12 o
  -3   6  20        7.02        8.98     14.84 o
  -2   6  20      545.43      560.33     24.36 o
  -1   6  20       53.03       63.55     15.41 o
   0   6  20      238.58      250.60     18.59 o
   1   6  20       59.80       65.42     12.37 o
   2   6  20      406.11      431.30     23.02 o
   3   6  20       87.30       90.02     20.08 o
  -2   7  20       10.46        7.42     14.59 o
  -1   7  20      319.86      313.46     32.12 o
   0   7  20      416.70      409.93     22.00 o
   1   7  20       36.33       34.19     14.97 o
  -3   0  21      315.23      298.31     21.94 o
  -1   0  21       48.25       42.84     16.55 o
   1   0  21      426.96      445.99     26.03 o
   3   0  21       71.17       70.88     18.91 o
  -4   1  21       29.30       44.17     28.81 o
  -3   1  21      389.59      388.72     20.43 o
  -2   1  21      366.57      398.58     17.28 o
  -1   1  21      815.72      819.97     23.39 o
   0   1  21       10.94       -2.44     11.59 o
   1   1  21       60.31       60.32     12.49 o
   2   1  21       12.19       19.34     11.62 o
   3   1  21      221.94      238.24     25.81 o
   4   1  21       93.19       86.23     18.85 o
  -4   2  21      654.38      663.61     25.53 o
  -3   2  21      316.30      316.42     19.21 o
  -2   2  21      180.87      201.79     17.58 o
  -1   2  21        7.74        6.48     10.98 o
   0   2  21      167.86      195.13     22.41 o
   1   2  21       58.30       49.71     12.28 o
   2   2  21      855.82      892.78     24.28 o
   3   2  21        6.40       14.71     13.76 o
  -4   3  21      144.32      165.26     17.08 o
  -3   3  21      102.34      125.18     23.15 o
  -2   3  21     1159.35     1145.96     32.13 o
  -1   3  21        0.73        5.81     11.67 o
   0   3  21      809.45      818.20     24.92 o
   1   3  21       24.19       12.91     11.58 o
   2   3  21       35.31       17.76     12.07 o
   3   3  21        6.89        4.47     13.91 o
  -3   4  21       52.94       43.97     14.94 o
  -2   4  21       50.87       34.15     15.12 o
  -1   4  21        0.13        2.70     15.41 o
   0   4  21      149.00      145.51     13.76 o
   1   4  21      425.76      457.84     22.08 o
   2   4  21      944.56      996.70     26.31 o
   3   4  21       18.86        8.56     13.99 o
  -2   5  21      180.72      180.19     17.91 o
  -1   5  21      555.02      539.44     20.93 o
   0   5  21      231.00      221.93     23.80 o
   1   5  21        5.82       -5.06     14.29 o
   2   5  21       42.06       40.28     12.92 o
  -1   6  21       11.64       17.47     15.41 o
   0   6  21      124.85      121.58     17.02 o
  -2   0  22      315.32      335.18     23.06 o
   0   0  22     1430.84     1559.08     83.21 o
   2   0  22      127.04      135.56     20.14 o
  -3   1  22       35.56       72.32     15.21 o
  -2   1  22      318.04      332.25     16.88 o
  -1   1  22       51.93       80.74     13.03 o
   0   1  22      245.81      262.47     15.66 o
   1   1  22       26.52       24.01     12.58 o
   2   1  22     1190.41     1321.40     33.49 o
  -3   2  22        3.48       -1.36     14.59 o
  -2   2  22      140.15      150.61     16.91 o
  -1   2  22      350.57      356.03     17.63 o
   0   2  22      791.28      792.94     23.25 o
   1   2  22      100.58      106.50     13.75 o
   2   2  22       43.29       56.62     13.05 o
  -2   3  22       48.22       62.21     15.49 o
  -1   3  22       28.95       46.25     15.53 o
   0   3  22        0.14       10.02     11.51 o
   1   3  22       15.10        9.75     12.54 o
  -1   4  22      289.14      285.07     22.63 o
   0   4  22      186.57      200.91     18.03 o
 
